# Supplementary material for: Common low complexity regions for SARS-CoV-2 and human proteomes as potential multidirectional risk factor in vaccine development
Source: BMC Bioinformatics. 2021 Apr 8;22:182. doi: 10.1186/s12859-021-04017-7 (PMC8027979; doi:10.1186/s12859-021-04017-7)
Supplement: Supplementary file 1 — Additional file 1. Table S1: List of human LCRs similar to SARS-CoV-2 LCRs obtained from GBSC. [file 12859_2021_4017_MOESM1_ESM.xlsx]

## Sheet: tableX_GBSC_N
#Title:	Common low complexity regions for SARS-CoV-2 and human proteomes as potential multidirectional risk factor in vaccine development
#Authors:	Aleksandra Gruca1, Joanna Ziemska-Legiecka2, Patryk Jarnot1, Elzbieta Sarnowska3, Tomasz J. Sarnowski2, Marcin Grynberg2*
#Affiliations:	1 Department of Computer Network and Systems, Silesian University of Technology, Gliwice, Poland
#	2 Institute of Biochemistry and Biophysics PAS, Warsaw, Poland
#	3 Department of Molecular and Translational Oncology, Maria Sklodowska-Curie National Research Institute of Oncology, Warsaw, Poland
#Corresponding author:	* greenb@ibb.waw.pl (MG)
SARS-Cov-2 protein name	SARS-CoV-2 LCR	SARS-CoV-2 LCR start	SARS-CoV-2 LCR end	Human LCR	Protein Symbol	Protein Name	Human LCR start	Human LCR end
N	SSRSSSRSRNSSR	183	195	SSRSSSRVRFSSR	Q9UHW9	S12A6_HUMAN Solute carrier family 12 member 6	36	48
				SSRSHSRVSSRFSSR	Q9BUV0	RSRP1_HUMAN Arginine/serine-rich protein 1	42	56
				SSRASSRASSR	P17302	CXA1_HUMAN Gap junction alpha-1 protein	364	374
				SSRSSRRHSSR	Q96N46	TTC14_HUMAN Tetratricopeptide repeat protein 14	512	522
				SSRSSSRVRFSSR	H0YKJ2	H0YKJ2_HUMAN Solute carrier family 12 member 6 (Fragment)	36	48
				SSRSSSRVRFSSR	H0YKE6	H0YKE6_HUMAN Solute carrier family 12 member 6 (Fragment)	27	39
				SSRSHSRVSSRFSSR	H3BMX3	H3BMX3_HUMAN Arginine/serine-rich protein 1 (Fragment)	42	56
				SSRSSSRVRFSSR	H0YMQ9	H0YMQ9_HUMAN Solute carrier family 12 (Potassium/chloride transporters), member 6, isoform CRA_c	36	48
				SSRSHSRVSSRFSSR	H3BT33	H3BT33_HUMAN Arginine/serine-rich protein 1 (Fragment)	42	56
				SSRSHSRVSSRFSSR	H3BVB7	H3BVB7_HUMAN Arginine/serine-rich protein 1 (Fragment)	42	56
				SSRSHSRVSSRFSSR	H3BTJ0	H3BTJ0_HUMAN Arginine/serine-rich protein 1	42	56
nsp3	EEEGDCEEEE	113	122	EEEEMKKEEE	Q5HYW3	RTL5_HUMAN Retrotransposon Gag-like protein 5	377	386
				EEEEEEEMKQKEEEEE	Q5HYW3	RTL5_HUMAN Retrotransposon Gag-like protein 5	394	409
				EEEEE	A5YM69	ARG35_HUMAN Rho guanine nucleotide exchange factor 35	167	171
				EEEEE	P0DMR3	AT8OS_HUMAN Putative protein ATXN8OS	25	29
				EEEEEE	P0DMR3	AT8OS_HUMAN Putative protein ATXN8OS	35	40
				EEEEEEE	Q5VXU3	CHIC1_HUMAN Cysteine-rich hydrophobic domain-containing protein 1	18	24
				EEEEEEEEEEEEEEEEEEEEE	Q5VXU3	CHIC1_HUMAN Cysteine-rich hydrophobic domain-containing protein 1	48	68
				EEEEEE	Q6PI77	BHLH9_HUMAN Protein BHLHb9	166	171
				EEEEEQRKEEE	Q7LGC8	CHST3_HUMAN Carbohydrate sulfotransferase 3	112	122
				EEEEEE	Q0VD83	APOBR_HUMAN Apolipoprotein B receptor	179	184
				EEEEAEEE	Q9UN42	AT1B4_HUMAN Protein ATP1B4	35	42
				EEEEEEEEKEEEEEEEKEEEE	Q9UN42	AT1B4_HUMAN Protein ATP1B4	52	72
				EEEEE	Q6ZT62	BGIN_HUMAN Bargin	201	205
				EEEEEE	Q9Y3E7	CHMP3_HUMAN Charged multivesicular body protein 3	203	208
				EEEEEEEEEEEEDDEEEE	Q9UKV3	ACINU_HUMAN Apoptotic chromatin condensation inducer in the nucleus	270	287
				EEEEEE	Q9UKV3	ACINU_HUMAN Apoptotic chromatin condensation inducer in the nucleus	936	941
				EEEEEE	P13611	CSPG2_HUMAN Versican core protein	1390	1395
				EEEEEEE	O95196	CSPG5_HUMAN Chondroitin sulfate proteoglycan 5	277	283
				EEEEE	Q9BTT0	AN32E_HUMAN Acidic leucine-rich nuclear phosphoprotein 32 family member E	171	175
				EEEEEEEEEE	Q9BTT0	AN32E_HUMAN Acidic leucine-rich nuclear phosphoprotein 32 family member E	185	194
				EEEEEEEE	Q9BTT0	AN32E_HUMAN Acidic leucine-rich nuclear phosphoprotein 32 family member E	240	247
				EEEQHEEEE	P25054	APC_HUMAN Adenomatous polyposis coli protein	1149	1157
				EEEEE	Q8WVH0	CPLX3_HUMAN Complexin-3	114	118
				EEEEEEE	Q8N1P7	CRBG2_HUMAN Beta/gamma crystallin domain-containing protein 2	827	833
				EEEEEE	P35219	CAH8_HUMAN Carbonic anhydrase-related protein	20	25
				EEEEEE	Q05682	CALD1_HUMAN Caldesmon	191	196
				EEEEEKEEE	P27824	CALX_HUMAN Calnexin	526	534
				EEEEEEEE	Q96DZ5	CLIP3_HUMAN CAP-Gly domain-containing linker protein 3	16	23
				EEEEDDEEE	Q13206	DDX10_HUMAN Probable ATP-dependent RNA helicase DDX10	583	591
				EEEEDEEE	Q96GN5	CDA7L_HUMAN Cell division cycle-associated 7-like protein	118	125
				EEEEE	Q5H9F3	BCORL_HUMAN BCL-6 corepressor-like protein 1	1253	1257
				EEEEEEEEE	Q5H9F3	BCORL_HUMAN BCL-6 corepressor-like protein 1	1316	1324
				EEEEDKKRKEEEE	P27797	CALR_HUMAN Calreticulin	369	381
				EEEEEEEE	Q8NFC6	BD1L1_HUMAN Biorientation of chromosomes in cell division protein 1-like 1	2988	2995
				EEEEEEE	Q13685	AAMP_HUMAN Angio-associated migratory cell protein	53	59
				EEEEEEE	Q96S65	CSRN1_HUMAN Cysteine/serine-rich nuclear protein 1	405	411
				EEEEEEE	Q5JQC4	CT47A_HUMAN Cancer/testis antigen 47A	92	98
				EEEEEEEEEEEEEEE	O15371	EIF3D_HUMAN Eukaryotic translation initiation factor 3 subunit D	533	547
				EEEEEDEEEEEEEDEEE	Q06481	APLP2_HUMAN Amyloid-like protein 2	215	231
				EEEEVAEVEEEE	P05067	A4_HUMAN Amyloid-beta precursor protein	230	241
				EEEDEEEEEEEEE	Q9C0K0	BC11B_HUMAN B-cell lymphoma/leukemia 11B	531	543
				EEEEEEDEEDEEEEE	P25440	BRD2_HUMAN Bromodomain-containing protein 2	492	506
				EEEEE	P25440	BRD2_HUMAN Bromodomain-containing protein 2	634	638
				EEEEE	Q8WUD4	CCD12_HUMAN Coiled-coil domain-containing protein 12	46	50
				EEEEE	Q8TF27	AGA11_HUMAN Arf-GAP with GTPase, ANK repeat and PH domain-containing protein 11	269	273
				EEEEEEE	Q13111	CAF1A_HUMAN Chromatin assembly factor 1 subunit A	905	911
				EEEEE	P23634	AT2B4_HUMAN Plasma membrane calcium-transporting ATPase 4	1186	1190
				EEEEE	P11229	ACM1_HUMAN Muscarinic acetylcholine receptor M1	276	280
				EEEEEEE	Q6PUV4	CPLX2_HUMAN Complexin-2	108	114
				EEEEE	Q9BUH8	BEGIN_HUMAN Brain-enriched guanylate kinase-associated protein	268	272
				EEEEE	Q8N3D4	EH1L1_HUMAN EH domain-binding protein 1-like protein 1	222	226
				EEEEEEEEVELEEEEEEVKEEEE	Q5JTC6	AMER1_HUMAN APC membrane recruitment protein 1	380	402
				EEEEE	Q5JTC6	AMER1_HUMAN APC membrane recruitment protein 1	933	937
				EEEEEEEE	O95376	ARI2_HUMAN E3 ubiquitin-protein ligase ARIH2	22	29
				EEEEEEE	Q8IYS4	CP071_HUMAN Uncharacterized protein C16orf71	403	409
				EEEEE	Q8N4J0	CARME_HUMAN Carnosine N-methyltransferase	55	59
				EEEEE	Q13936	CAC1C_HUMAN Voltage-dependent L-type calcium channel subunit alpha-1C	768	772
				EEEEE	Q9NR09	BIRC6_HUMAN Baculoviral IAP repeat-containing protein 6	4421	4425
				EEEEE	Q5XXA6	ANO1_HUMAN Anoctamin-1	444	448
				EEEEEKEEEEEKEEEEEEGEEE	Q8IZU1	FAM9A_HUMAN Protein FAM9A	222	243
				EEEEEEEEEEEEEE	Q8IZU1	FAM9A_HUMAN Protein FAM9A	262	275
				EEEEEEGEEEE	Q8IZU0	FAM9B_HUMAN Protein FAM9B	119	129
				EEEEEEE	A6PVY3	F177B_HUMAN Protein FAM177B	40	46
				EEEEEE	Q8TEB1	DCA11_HUMAN DDB1- and CUL4-associated factor 11	31	36
				EEEEEEEEEEEE	P18089	ADA2B_HUMAN Alpha-2B adrenergic receptor	298	309
				EEEEE	P51693	APLP1_HUMAN Amyloid-like protein 1	243	247
				EEEEE	P51693	APLP1_HUMAN Amyloid-like protein 1	264	268
				EEEEEEEE	P10645	CMGA_HUMAN Chromogranin-A	172	179
				EEEEEEEEE	P10645	CMGA_HUMAN Chromogranin-A	228	236
				EEEEE	P10645	CMGA_HUMAN Chromogranin-A	304	308
				EEEEEE	P83916	CBX1_HUMAN Chromobox protein homolog 1	15	20
				EEEEEE	E5RJM6	ANR65_HUMAN Ankyrin repeat domain-containing protein 65	10	15
				EEEEE	Q8IYE0	CC146_HUMAN Coiled-coil domain-containing protein 146	11	15
				EEEEEDDEDEEEIEVEEE	Q9ULV3	CIZ1_HUMAN Cip1-interacting zinc finger protein	744	761
				EEEEE	Q8NA57	CL050_HUMAN Uncharacterized protein C12orf50	87	91
				EEEEE	Q76KP1	B4GN4_HUMAN N-acetyl-beta-glucosaminyl-glycoprotein 4-beta-N-acetylgalactosaminyltransferase 1	644	648
				EEEEEYEEEGEEEGEKEEE	Q12873	CHD3_HUMAN Chromodomain-helicase-DNA-binding protein 3	434	452
				EEEEE	Q9Y3L3	3BP1_HUMAN SH3 domain-binding protein 1	193	197
				EEEDEAEEEE	Q9Y2G9	SBNO2_HUMAN Protein strawberry notch homolog 2	183	192
				EEEEE	Q96GR4	ZDH12_HUMAN Probable palmitoyltransferase ZDHHC12	257	261
				EEEEEEEEEEE	Q6GMV2	SMYD5_HUMAN SET and MYND domain-containing protein 5	393	403
				EEEEE	O15079	SNPH_HUMAN Syntaphilin	405	409
				EEEEEEEEEEEEE	C9JLR9	CK095_HUMAN Uncharacterized protein C11orf95	188	200
				EEEEE	C9JLR9	CK095_HUMAN Uncharacterized protein C11orf95	389	393
				EEEEPEEEEEE	C9JLR9	CK095_HUMAN Uncharacterized protein C11orf95	517	527
				EEEEDDDDEEEE	O75179	ANR17_HUMAN Ankyrin repeat domain-containing protein 17	117	128
				EEEEE	Q9NVM6	DJC17_HUMAN DnaJ homolog subfamily C member 17	113	117
				EEEEEEE	Q86Y13	DZIP3_HUMAN E3 ubiquitin-protein ligase DZIP3	1140	1146
				EEEEEE	Q8N2R8	FA43A_HUMAN Protein FAM43A	268	273
				EEEERRKREEE	O60293	ZC3H1_HUMAN Zinc finger C3H1 domain-containing protein	461	471
				EEEEEE	O60293	ZC3H1_HUMAN Zinc finger C3H1 domain-containing protein	620	625
				EEEEEE	O43151	TET3_HUMAN Methylcytosine dioxygenase TET3	1632	1637
				EEEKEEEE	Q9Y4E1	WAC2C_HUMAN WASH complex subunit 2C	222	229
				EEEEE	P37275	ZEB1_HUMAN Zinc finger E-box-binding homeobox 1	1039	1043
				EEEEEEEEEVEEEE	P37275	ZEB1_HUMAN Zinc finger E-box-binding homeobox 1	1063	1076
				EEEEEEEEEMLISEEE	Q96JP5	ZFP91_HUMAN E3 ubiquitin-protein ligase ZFP91	208	223
				EEEEEEE	O15231	ZN185_HUMAN Zinc finger protein 185	159	165
				EEEEDEDEEEE	Q5BKZ1	ZN326_HUMAN DBIRD complex subunit ZNF326	498	508
				EEEEE	P62306	RUXF_HUMAN Small nuclear ribonucleoprotein F	76	80
				EEEEE	O60763	USO1_HUMAN General vesicular transport factor p115	93	97
				EEEEEEE	P23025	XPA_HUMAN DNA repair protein complementing XP-A cells	78	84
				EEEEE	Q14515	SPRL1_HUMAN SPARC-like protein 1	201	205
				EEEKEEEE	Q5QJE6	TDIF2_HUMAN Deoxynucleotidyltransferase terminal-interacting protein 2	517	524
				EEEGNEEEEKEEEE	P31273	HXC8_HUMAN Homeobox protein Hox-C8	223	236
				EEEAEEEEEEEEAEEEEEEEEEEEEEEE	Q15911	ZFHX3_HUMAN Zinc finger homeobox protein 3	460	487
				EEEEEEEE	Q9ULD5	ZN777_HUMAN Zinc finger protein 777	458	465
				EEEEEEEEEE	O75971	SNPC5_HUMAN snRNA-activating protein complex subunit 5	86	95
				EEEEE	Q96JM2	ZN462_HUMAN Zinc finger protein 462	724	728
				EEEGGIEEEE	Q6ZQQ6	WDR87_HUMAN WD repeat-containing protein 87	2179	2188
				EEEEEESCSLEEE	Q6ZQQ6	WDR87_HUMAN WD repeat-containing protein 87	2324	2336
				EEEEE	Q96C55	ZN524_HUMAN Zinc finger protein 524	252	256
				EEEEEE	P13682	ZNF35_HUMAN Zinc finger protein 35	22	27
				EEEEE	Q9HCK1	ZDBF2_HUMAN DBF4-type zinc finger-containing protein 2	88	92
				EEESKKEEEEE	Q5VTH9	WDR78_HUMAN WD repeat-containing protein 78	450	460
				EEEEEDEEEE	Q69YN4	VIR_HUMAN Protein virilizer homolog	276	285
				EEEEE	Q96MR9	ZN560_HUMAN Zinc finger protein 560	163	167
				EEEEE	Q969S3	ZN622_HUMAN Zinc finger protein 622	199	203
				EEEEEEEE	A6NFI3	ZN316_HUMAN Zinc finger protein 316	29	36
				EEEEEEIVVEEEEE	A6NFI3	ZN316_HUMAN Zinc finger protein 316	45	58
				EEEEEEEE	A6NFI3	ZN316_HUMAN Zinc finger protein 316	135	142
				EEEEEEEE	Q96C00	ZBTB9_HUMAN Zinc finger and BTB domain-containing protein 9	212	219
				EEEEEDDDDEEEEE	O00213	APBB1_HUMAN Amyloid-beta A4 precursor protein-binding family B member 1	158	171
				EEEEEEE	Q8WYN3	CSRN3_HUMAN Cysteine/serine-rich nuclear protein 3	341	347
				EEEEEEEEEEEEE	Q8WYN3	CSRN3_HUMAN Cysteine/serine-rich nuclear protein 3	371	383
				EEEEEEEE	P0C2W7	CT47B_HUMAN Cancer/testis antigen 47B	92	99
				EEEEEEDEEE	Q8WY36	BBX_HUMAN HMG box transcription factor BBX	41	50
				EEEEE	P35638	DDIT3_HUMAN DNA damage-inducible transcript 3 protein	93	97
				EEEDDEEEEEE	P98174	FGD1_HUMAN FYVE, RhoGEF and PH domain-containing protein 1	340	350
				EEEEEEEE	Q9Y4B4	ARIP4_HUMAN Helicase ARIP4	23	30
				EEEEE	Q96PE2	ARHGH_HUMAN Rho guanine nucleotide exchange factor 17	252	256
				EEEEE	P58335	ANTR2_HUMAN Anthrax toxin receptor 2	362	366
				EEEEE	A6NMT0	DBX1_HUMAN Homeobox protein DBX1	276	280
				EEEEE	A6NMT0	DBX1_HUMAN Homeobox protein DBX1	329	333
				EEEEEE	P19447	ERCC3_HUMAN General transcription and DNA repair factor IIH helicase subunit XPB	259	264
				EEEEE	Q14147	DHX34_HUMAN Probable ATP-dependent RNA helicase DHX34	967	971
				EEEEEEEE	A6NC98	CC88B_HUMAN Coiled-coil domain-containing protein 88B	37	44
				EEEDEKEEEEEEEKLEEE	Q9P1Z9	CC180_HUMAN Coiled-coil domain-containing protein 180	768	785
				EEEEEKEEEEEEEE	Q96MT7	CFA44_HUMAN Cilia- and flagella-associated protein 44	724	737
				EEEEE	I3L3R5	CCER2_HUMAN Coiled-coil domain-containing glutamate-rich protein 2	103	107
				EEEEE	Q8WXI3	ASB10_HUMAN Ankyrin repeat and SOCS box protein 10	212	216
				EEEEEEEEEE	P48751	B3A3_HUMAN Anion exchange protein 3	136	145
				EEERDGEEEEE	Q07864	DPOE1_HUMAN DNA polymerase epsilon catalytic subunit A	1956	1966
				EEEKVKEEEE	Q5W041	ARMC3_HUMAN Armadillo repeat-containing protein 3	689	698
				EEEEE	Q5VZP5	DUS27_HUMAN Inactive dual specificity phosphatase 27	344	348
				EEEEE	Q5VZP5	DUS27_HUMAN Inactive dual specificity phosphatase 27	1127	1131
				EEEEE	Q3B7T1	EDRF1_HUMAN Erythroid differentiation-related factor 1	537	541
				EEEEE	Q7Z478	DHX29_HUMAN ATP-dependent RNA helicase DHX29	789	793
				EEEEEEKEEEEEEEEEEEEEEE	P46100	ATRX_HUMAN Transcriptional regulator ATRX	1443	1464
				EEEELTEEE	P46100	ATRX_HUMAN Transcriptional regulator ATRX	2262	2270
				EEEEE	Q9HCE9	ANO8_HUMAN Anoctamin-8	554	558
				EEEEEEE	P0DP91	ERPG3_HUMAN Chimeric ERCC6-PGBD3 protein	378	384
				EEEEE	Q9Y4F1	FARP1_HUMAN FERM, ARHGEF and pleckstrin domain-containing protein 1	449	453
				EEEEEEDYEDEEEEE	Q99856	ARI3A_HUMAN AT-rich interactive domain-containing protein 3A	140	154
				EEEEEE	Q9BWT1	CDCA7_HUMAN Cell division cycle-associated protein 7	197	202
				EEEESAAEEE	Q8N2M8	CLASR_HUMAN CLK4-associating serine/arginine rich protein	183	192
				EEEEEEE	Q8NE71	ABCF1_HUMAN ATP-binding cassette sub-family F member 1	141	147
				EEEGEGEEEEEE	Q8NE71	ABCF1_HUMAN ATP-binding cassette sub-family F member 1	229	240
				EEEEE	Q7L2Z9	CENPQ_HUMAN Centromere protein Q	191	195
				EEEEEE	Q8NDM7	CFA43_HUMAN Cilia- and flagella-associated protein 43	960	965
				EEEKGEEEEEELEEEEEEEEETEEEE	Q6ZU64	CFA65_HUMAN Cilia- and flagella-associated protein 65	1764	1789
				EEEEEE	Q96MW1	CCD43_HUMAN Coiled-coil domain-containing protein 43	50	55
				EEEEEEEEEE	Q8WXI2	CNKR2_HUMAN Connector enhancer of kinase suppressor of ras 2	877	886
				EEEEEDDEEEEEEEEEEEEE	Q9H165	BC11A_HUMAN B-cell lymphoma/leukemia 11A	485	504
				EEEEEEE	O60239	3BP5_HUMAN SH3 domain-binding protein 5	23	29
				EEEEE	O60239	3BP5_HUMAN SH3 domain-binding protein 5	36	40
				EEENEEEE	Q5TZF3	ANR45_HUMAN Ankyrin repeat domain-containing protein 45	19	26
				EEEEEEEE	Q9NVI1	FANCI_HUMAN Fanconi anemia group I protein	689	696
				EEEEEE	Q9UKJ3	GPTC8_HUMAN G patch domain-containing protein 8	838	843
				EEEEEAEEE	Q9H4D0	CSTN2_HUMAN Calsyntenin-2	904	912
				EEEEEEE	Q9H4D0	CSTN2_HUMAN Calsyntenin-2	923	929
				EEEEEE	Q68DQ2	CRBG3_HUMAN Very large A-kinase anchor protein	29	34
				EEEEEEE	Q68DQ2	CRBG3_HUMAN Very large A-kinase anchor protein	2148	2154
				EEEEE	Q9P2D1	CHD7_HUMAN Chromodomain-helicase-DNA-binding protein 7	2191	2195
				EEEEE	Q9NRL2	BAZ1A_HUMAN Bromodomain adjacent to zinc finger domain protein 1A	487	491
				EEEGQSEEEE	Q9NRL2	BAZ1A_HUMAN Bromodomain adjacent to zinc finger domain protein 1A	1233	1242
				EEEEEEEE	Q8IUR6	CRERF_HUMAN CREB3 regulatory factor	383	390
				EEEEEEEEEEEEEEEEEEEEEEEE	Q96KQ7	EHMT2_HUMAN Histone-lysine N-methyltransferase EHMT2	300	323
				EEEEE	Q6ZNL6	FGD5_HUMAN FYVE, RhoGEF and PH domain-containing protein 5	97	101
				EEEEDEEEE	O94769	ECM2_HUMAN Extracellular matrix protein 2	270	278
				EEEEEEEEE	P24385	CCND1_HUMAN G1/S-specific cyclin-D1	272	280
				EEEEEEEEEEEEEEEEE	O60840	CAC1F_HUMAN Voltage-dependent L-type calcium channel subunit alpha-1F	809	825
				EEEEEE	O60840	CAC1F_HUMAN Voltage-dependent L-type calcium channel subunit alpha-1F	1640	1645
				EEEQKEEEE	Q96HY6	DDRGK_HUMAN DDRGK domain-containing protein 1	166	174
				EEEEEEE	Q8N4Y2	EFC4A_HUMAN EF-hand calcium-binding domain-containing protein 4A	130	136
				EEEEEEE	Q99645	EPYC_HUMAN Epiphycan	81	87
				EEEEEEE	Q03468	ERCC6_HUMAN DNA excision repair protein ERCC-6	378	384
				EEEEEE	Q4ZG55	GREB1_HUMAN Protein GREB1	60	65
				EEEEE	Q86XX4	FRAS1_HUMAN Extracellular matrix protein FRAS1	2760	2764
				EEEEE	Q9NSY1	BMP2K_HUMAN BMP-2-inducible protein kinase	794	798
				EEEEEE	Q9NW68	BSDC1_HUMAN BSD domain-containing protein 1	222	227
				EEEEE	Q5FYB0	ARSJ_HUMAN Arylsulfatase J	51	55
				EEEEEE	P11836	CD20_HUMAN B-lymphocyte antigen CD20	269	274
				EEEEEEEEEEEEEAEEEEEEE	P14314	GLU2B_HUMAN Glucosidase 2 subunit beta	313	333
				EEEEE	O60941	DTNB_HUMAN Dystrobrevin beta	614	618
				EEEEEE	Q14999	CUL7_HUMAN Cullin-7	1371	1376
				EEEEEE	Q99698	LYST_HUMAN Lysosomal-trafficking regulator	31	36
				EEEEE	Q9NQT8	KI13B_HUMAN Kinesin-like protein KIF13B	1203	1207
				EEEEEEEEE	Q7Z4S6	KI21A_HUMAN Kinesin-like protein KIF21A	613	621
				EEEEEEEE	O60333	KIF1B_HUMAN Kinesin-like protein KIF1B	729	736
				EEEEEE	Q6UX04	CWC27_HUMAN Spliceosome-associated protein CWC27 homolog	212	217
				EEEEE	Q9H5V9	CX056_HUMAN UPF0428 protein CXorf56	164	168
				EEEEEE	P78559	MAP1A_HUMAN Microtubule-associated protein 1A	939	944
				EEEEEVEEE	P24394	IL4RA_HUMAN Interleukin-4 receptor subunit alpha	372	380
				EEEERQKREEEE	O60841	IF2P_HUMAN Eukaryotic translation initiation factor 5B	353	364
				EEEEEEEEEEEE	O60841	IF2P_HUMAN Eukaryotic translation initiation factor 5B	532	543
				EEEEEEE	O60841	IF2P_HUMAN Eukaryotic translation initiation factor 5B	548	554
				EEEEE	Q03164	KMT2A_HUMAN Histone-lysine N-methyltransferase 2A	3796	3800
				EEEEE	Q96MC2	DRC1_HUMAN Dynein regulatory complex protein 1	608	612
				EEEEE	Q8IY82	DRC7_HUMAN Dynein regulatory complex subunit 7	9	13
				EEEEE	Q9UBF1	MAGC2_HUMAN Melanoma-associated antigen C2	34	38
				EEEQEEEEEEEEEE	Q8N129	CNPY4_HUMAN Protein canopy homolog 4	216	229
				EEEEE	Q14839	CHD4_HUMAN Chromodomain-helicase-DNA-binding protein 4	94	98
				EEEEEE	Q14839	CHD4_HUMAN Chromodomain-helicase-DNA-binding protein 4	134	139
				EEEMGEEEE	Q14839	CHD4_HUMAN Chromodomain-helicase-DNA-binding protein 4	1289	1297
				EEEEEEE	Q09428	ABCC8_HUMAN ATP-binding cassette sub-family C member 8	969	975
				EEEEEEEE	Q8N128	F177A_HUMAN Protein FAM177A1	145	152
				EEEEE	Q9C0E4	GRIP2_HUMAN Glutamate receptor-interacting protein 2	846	850
				EEEEEEEEEEEE	Q96L91	EP400_HUMAN E1A-binding protein p400	426	437
				EEETIEEEE	Q96L91	EP400_HUMAN E1A-binding protein p400	952	960
				EEEEEEEEDEEEMEEEE	Q8N9T8	KRI1_HUMAN Protein KRI1 homolog	250	266
				EEEKPQFEEEE	Q8N9T8	KRI1_HUMAN Protein KRI1 homolog	410	420
				EEEEEELEEEEEEEE	Q8N239	KLH34_HUMAN Kelch-like protein 34	315	329
				EEEDEEEE	O75164	KDM4A_HUMAN Lysine-specific demethylase 4A	473	480
				EEEEDEEEEEE	Q9P281	BAHC1_HUMAN BAH and coiled-coil domain-containing protein 1	1876	1886
				EEEEEE	Q3T8J9	GON4L_HUMAN GON-4-like protein	1458	1463
				EEEEEEE	Q3T8J9	GON4L_HUMAN GON-4-like protein	1525	1531
				EEEEE	Q3T8J9	GON4L_HUMAN GON-4-like protein	1812	1816
				EEEEEEE	O60336	MABP1_HUMAN Mitogen-activated protein kinase-binding protein 1	1041	1047
				EEEEEEEVEEEE	Q9ULD4	BRPF3_HUMAN Bromodomain and PHD finger-containing protein 3	419	430
				EEEEEEEEEE	Q8IU89	CERS3_HUMAN Ceramide synthase 3	346	355
				EEEEDLEEEE	Q5W0A0	ERI6B_HUMAN Glutamate-rich protein 6B	63	72
				EEEEYIEEEE	Q5W0A0	ERI6B_HUMAN Glutamate-rich protein 6B	105	114
				EEEEQRRKEEEEE	B1AK53	ESPN_HUMAN Espin	768	780
				EEEEEE	Q9NQX3	GEPH_HUMAN Gephyrin	213	218
				EEEEE	Q9ULX6	AKP8L_HUMAN A-kinase anchor protein 8-like	609	613
				EEEESEEE	Q9HCU9	BRMS1_HUMAN Breast cancer metastasis-suppressor 1	26	33
				EEEEEE	Q2M329	CCD96_HUMAN Coiled-coil domain-containing protein 96	48	53
				EEEEEEE	Q5T0F9	C2D1B_HUMAN Coiled-coil and C2 domain-containing protein 1B	91	97
				EEEEGEEEE	Q9P2K1	C2D2A_HUMAN Coiled-coil and C2 domain-containing protein 2A	221	229
				EEEELREEEE	Q9UPA5	BSN_HUMAN Protein bassoon	1042	1051
				EEERKTGEEEGEEE	Q8TBY9	CF251_HUMAN Cilia- and flagella-associated protein 251	52	65
				EEEEE	Q8TED9	AF1L1_HUMAN Actin filament-associated protein 1-like 1	194	198
				EEEEE	B5ME19	EIFCL_HUMAN Eukaryotic translation initiation factor 3 subunit C-like protein	291	295
				EEEEE	Q9UPI3	FLVC2_HUMAN Feline leukemia virus subgroup C receptor-related protein 2	507	511
				EEEEEE	Q9HAY2	MAGF1_HUMAN Melanoma-associated antigen F1	153	158
				EEEEEE	P55196	AFAD_HUMAN Afadin	1735	1740
				EEEEEEMEEEGEEEE	A6NGE4	DC8L1_HUMAN DDB1- and CUL4-associated factor 8-like protein 1	101	115
				EEEEEEEEEEEEE	Q5TAQ9	DCAF8_HUMAN DDB1- and CUL4-associated factor 8	100	112
				EEEEE	Q5T1M5	FKB15_HUMAN FK506-binding protein 15	942	946
				EEEEEEE	Q96RJ6	FER3L_HUMAN Fer3-like protein	75	81
				EEEEEVLEEE	Q99689	FEZ1_HUMAN Fasciculation and elongation protein zeta-1	182	191
				EEEVGKEEEEE	Q96I76	GPTC3_HUMAN G patch domain-containing protein 3	277	287
				EEEEE	Q86X29	LSR_HUMAN Lipolysis-stimulated lipoprotein receptor	609	613
				EEEEEE	Q96CA5	BIRC7_HUMAN Baculoviral IAP repeat-containing protein 7	64	69
				EEEKEDEEEEEEEEEEEEEEE	Q14028	CNGB1_HUMAN Cyclic nucleotide-gated cation channel beta-1	351	371
				EEEEGGCEEEE	Q8TDI0	CHD5_HUMAN Chromodomain-helicase-DNA-binding protein 5	402	412
				EEEEQNEEEE	Q9NRF9	DPOE3_HUMAN DNA polymerase epsilon subunit 3	135	144
				EEEQEEEE	Q9P2K9	DISP3_HUMAN Protein dispatched homolog 3	15	22
				EEEEEE	Q9BWK5	CYREN_HUMAN Cell cycle regulator of non-homologous end joining	140	145
				EEEEEEEEEEEEEEEEEEEEEE	P0C7V8	DC8L2_HUMAN DDB1- and CUL4-associated factor 8-like protein 2	126	147
				EEEDQEEEEQEEE	Q9Y4B6	DCAF1_HUMAN DDB1- and CUL4-associated factor 1	1400	1412
				EEEEE	Q8IVF4	DYH10_HUMAN Dynein heavy chain 10, axonemal	21	25
				EEEEEEE	Q5T442	CXG2_HUMAN Gap junction gamma-2 protein	152	158
				EEEEEEEEEEEEE	Q8NEV9	IL27A_HUMAN Interleukin-27 subunit alpha	164	176
				EEEEE	Q9Y3X0	CCDC9_HUMAN Coiled-coil domain-containing protein 9	431	435
				EEEEEEEE	Q9NWV8	BABA1_HUMAN BRISC and BRCA1-A complex member 1	11	18
				EEEEE	Q9HCK8	CHD8_HUMAN Chromodomain-helicase-DNA-binding protein 8	597	601
				EEEEEEEE	P49902	5NTC_HUMAN Cytosolic purine 5'-nucleotidase	554	561
				EEEEE	Q9BYT9	ANO3_HUMAN Anoctamin-3	507	511
				EEEEEEE	Q96M86	DNHD1_HUMAN Dynein heavy chain domain-containing protein 1	2697	2703
				EEEEE	Q96M86	DNHD1_HUMAN Dynein heavy chain domain-containing protein 1	2728	2732
				EEEEE	P19883	FST_HUMAN Follistatin	324	328
				EEEEEEEEE	P80192	M3K9_HUMAN Mitogen-activated protein kinase kinase kinase 9	30	38
				EEEEEEE	Q53HL2	BOREA_HUMAN Borealin	125	131
				EEEEEEEEEEEEVEEEEE	Q96JN2	CC136_HUMAN Coiled-coil domain-containing protein 136	15	32
				EEEEE	Q8NCU4	CC191_HUMAN Coiled-coil domain-containing protein 191	145	149
				EEEEEEE	Q5FYB1	ARSI_HUMAN Arylsulfatase I	527	533
				EEEEEEEEE	P98095	FBLN2_HUMAN Fibulin-2	278	286
				EEEEE	P01350	GAST_HUMAN Gastrin	81	85
				EEEEEE	Q16352	AINX_HUMAN Alpha-internexin	449	454
				EEEEE	Q9Y6G5	COMDA_HUMAN COMM domain-containing protein 10	51	55
				EEEDDEEEE	Q9BUN5	CC28B_HUMAN Coiled-coil domain-containing protein 28B	141	149
				EEEEE	Q9H4E7	DEFI6_HUMAN Differentially expressed in FDCP 6 homolog	464	468
				EEESEEEE	Q8N9N8	EIF1A_HUMAN Probable RNA-binding protein EIF1AD	156	163
				EEEEE	Q14181	DPOA2_HUMAN DNA polymerase alpha subunit B	103	107
				EEEEE	Q9BXF3	CECR2_HUMAN Cat eye syndrome critical region protein 2	333	337
				EEEEEEEEEEEEE	Q9UIG0	BAZ1B_HUMAN Tyrosine-protein kinase BAZ1B	1261	1273
				EEEEEEE	O60706	ABCC9_HUMAN ATP-binding cassette sub-family C member 9	955	961
				EEEEE	Q9NQ90	ANO2_HUMAN Anoctamin-2	476	480
				EEEEEEE	Q9GZR7	DDX24_HUMAN ATP-dependent RNA helicase DDX24	83	89
				EEEEE	Q5F1R6	DJC21_HUMAN DnaJ homolog subfamily C member 21	350	354
				EEEEEE	P55081	MFAP1_HUMAN Microfibrillar-associated protein 1	134	139
				EEEEEE	O75037	KI21B_HUMAN Kinesin-like protein KIF21B	588	593
				EEEEEEEE	Q2M1P5	KIF7_HUMAN Kinesin-like protein KIF7	624	631
				EEEEEEE	O95983	MBD3_HUMAN Methyl-CpG-binding domain protein 3	275	281
				EEEMEEEEEEEE	Q04637	IF4G1_HUMAN Eukaryotic translation initiation factor 4 gamma 1	454	465
				EEEELELPEEE	Q86V15	CASZ1_HUMAN Zinc finger protein castor homolog 1	1678	1688
				EEEDEEEE	Q9BYV9	BACH2_HUMAN Transcription regulator protein BACH2	162	169
				EEEEEEE	Q9UIF9	BAZ2A_HUMAN Bromodomain adjacent to zinc finger domain protein 2A	1054	1060
				EEEEE	Q8N3X1	FNBP4_HUMAN Formin-binding protein 4	397	401
				EEEEEE	Q8N3X1	FNBP4_HUMAN Formin-binding protein 4	630	635
				EEEEE	P15170	ERF3A_HUMAN Eukaryotic peptide chain release factor GTP-binding subunit ERF3A	52	56
				EEEEDEEEE	Q7L2E3	DHX30_HUMAN ATP-dependent RNA helicase DHX30	188	196
				EEENGNEKEEEE	A1A519	F170A_HUMAN Protein FAM170A	281	292
				EEEEE	Q6ZT52	FA43B_HUMAN Protein FAM43B	268	272
				EEEEE	Q9NYF3	FA53C_HUMAN Protein FAM53C	357	361
				EEEEE	P58658	EVA1C_HUMAN Protein eva-1 homolog C	375	379
				EEEEKEEE	Q4G1C9	GRPL2_HUMAN GLIPR1-like protein 2	299	306
				EEEEEE	Q4G1C9	GRPL2_HUMAN GLIPR1-like protein 2	328	333
				EEEEE	Q96C12	ARMC5_HUMAN Armadillo repeat-containing protein 5	426	430
				EEEGEEEEEEE	Q6L9W6	B4GN3_HUMAN Beta-1,4-N-acetylgalactosaminyltransferase 3	606	616
				EEEGPMEEEE	Q9Y6B2	EID1_HUMAN EP300-interacting inhibitor of differentiation 1	53	62
				EEEEEE	P14625	ENPL_HUMAN Endoplasmin	313	318
				EEEEDEDDEEEEEEE	P35659	DEK_HUMAN Protein DEK	33	47
				EEEEKSLEEE	Q03001	DYST_HUMAN Dystonin	1429	1438
				EEEEEDEEEEEEE	Q68CQ4	DIEXF_HUMAN Digestive organ expansion factor homolog	84	96
				EEEEE	Q92837	FRAT1_HUMAN Proto-oncogene FRAT1	6	10
				EEEEE	Q92837	FRAT1_HUMAN Proto-oncogene FRAT1	18	22
				EEEEE	Q9HBQ8	GGA2B_HUMAN Putative golgin subfamily A member 2B	4	8
				EEEEEEE	Q9HCG8	CWC22_HUMAN Pre-mRNA-splicing factor CWC22 homolog	426	432
				EEEEE	Q9NYF5	FA13B_HUMAN Protein FAM13B	236	240
				EEEEE	Q13255	GRM1_HUMAN Metabotropic glutamate receptor 1	1125	1129
				EEEEE	Q12905	ILF2_HUMAN Interleukin enhancer-binding factor 2	368	372
				EEEEEE	Q96P20	NLRP3_HUMAN NACHT, LRR and PYD domains-containing protein 3	690	695
				EEEEEEEEE	Q8IX15	HOMEZ_HUMAN Homeobox and leucine zipper protein Homez	515	523
				EEEEEEEEE	Q8IX15	HOMEZ_HUMAN Homeobox and leucine zipper protein Homez	529	537
				EEEEEE	Q86UL8	MAGI2_HUMAN Membrane-associated guanylate kinase, WW and PDZ domain-containing protein 2	233	238
				EEEKRLEEEEEEEEEEE	Q8IWT3	CUL9_HUMAN Cullin-9	1665	1681
				EEEEE	Q8IWT3	CUL9_HUMAN Cullin-9	2463	2467
				EEEEEE	Q9P2G4	MAP10_HUMAN Microtubule-associated protein 10	36	41
				EEEEEE	Q9Y240	CLC11_HUMAN C-type lectin domain family 11 member A	84	89
				EEEDLGEEEEE	Q6ZU35	CRACD_HUMAN Capping protein inhibiting regulator of actin dynamics	397	407
				EEEEE	Q5H9B9	BM2KL_HUMAN Putative BMP-2-inducible kinase-like protein	49	53
				EEEKEQEEEE	Q8NDB2	BANK1_HUMAN B-cell scaffold protein with ankyrin repeats	566	575
				EEEEE	Q13144	EI2BE_HUMAN Translation initiation factor eIF-2B subunit epsilon	505	509
				EEEEESSKEEEE	A6NGS2	ERIC4_HUMAN Glutamate-rich protein 4	91	102
				EEEEE	Q8TDJ6	DMXL2_HUMAN DmX-like protein 2	144	148
				EEEEEE	Q09019	DMWD_HUMAN Dystrophia myotonica WD repeat-containing protein	399	404
				EEERKRREEEE	Q6Y7W6	GGYF2_HUMAN GRB10-interacting GYF protein 2	774	784
				EEEEEE	O94953	KDM4B_HUMAN Lysine-specific demethylase 4B	419	424
				EEEEEEEEE	P78412	IRX6_HUMAN Iroquois-class homeodomain protein IRX-6	260	268
				EEEEE	P78411	IRX5_HUMAN Iroquois-class homeodomain protein IRX-5	188	192
				EEEEE	Q0VFZ6	CC173_HUMAN Coiled-coil domain-containing protein 173	226	230
				EEEEEE	Q9UEE9	CFDP1_HUMAN Craniofacial development protein 1	71	76
				EEEEE	O75071	EFC14_HUMAN EF-hand calcium-binding domain-containing protein 14	46	50
				EEEEE	O14686	KMT2D_HUMAN Histone-lysine N-methyltransferase 2D	1351	1355
				EEEEEEE	Q96F46	I17RA_HUMAN Interleukin-17 receptor A	812	818
				EEEEE	Q8TDZ2	MICA1_HUMAN [F-actin]-monooxygenase MICAL1	877	881
				EEEEEE	Q32M45	ANO4_HUMAN Anoctamin-4	462	467
				EEEEE	Q8TDD1	DDX54_HUMAN ATP-dependent RNA helicase DDX54	636	640
				EEEEE	Q96ST2	IWS1_HUMAN Protein IWS1 homolog	483	487
				EEEEEEE	O60231	DHX16_HUMAN Pre-mRNA-splicing factor ATP-dependent RNA helicase DHX16	133	139
				EEEKEEEE	A9Z1Z3	FR1L4_HUMAN Fer-1-like protein 4	490	497
				EEEEE	O75474	FRAT2_HUMAN GSK-3-binding protein FRAT2	6	10
				EEEEE	Q8TBB5	KLDC4_HUMAN Kelch domain-containing protein 4	318	322
				EEEDEEEEEEEEEEEEEE	O15347	HMGB3_HUMAN High mobility group protein B3	181	198
				EEEEE	Q2M2Z5	KIZ_HUMAN Centrosomal protein kizuna	366	370
				EEEREEEEEE	O75054	IGSF3_HUMAN Immunoglobulin superfamily member 3	1010	1019
				EEEEEEGEEEE	Q96L42	KCNH8_HUMAN Potassium voltage-gated channel subfamily H member 8	713	723
				EEEEEDKEEE	Q8N3F8	MILK1_HUMAN MICAL-like protein 1	428	437
				EEEEPEEE	Q9HBG6	IF122_HUMAN Intraflagellar transport protein 122 homolog	231	238
				EEEEE	Q15059	BRD3_HUMAN Bromodomain-containing protein 3	564	568
				EEEEEEEEEEEEEEEE	Q8TCU4	ALMS1_HUMAN Alstrom syndrome protein 1	13	28
				EEEEEEDEEEE	P51858	HDGF_HUMAN Hepatoma-derived growth factor	213	223
				EEEEE	Q14978	NOLC1_HUMAN Nucleolar and coiled-body phosphoprotein 1	92	96
				EEEEE	Q14978	NOLC1_HUMAN Nucleolar and coiled-body phosphoprotein 1	479	483
				EEEEE	Q14978	NOLC1_HUMAN Nucleolar and coiled-body phosphoprotein 1	527	531
				EEEEEE	Q14978	NOLC1_HUMAN Nucleolar and coiled-body phosphoprotein 1	564	569
				EEEEEE	Q14432	PDE3A_HUMAN cGMP-inhibited 3',5'-cyclic phosphodiesterase A	1040	1045
				EEEEE	Q14432	PDE3A_HUMAN cGMP-inhibited 3',5'-cyclic phosphodiesterase A	1121	1125
				EEEAVGEEEE	Q08499	PDE4D_HUMAN cAMP-specific 3',5'-cyclic phosphodiesterase 4D	785	794
				EEEEE	Q6ZSY5	PPR3F_HUMAN Protein phosphatase 1 regulatory subunit 3F	92	96
				EEEEEEE	Q8WTT2	NOC3L_HUMAN Nucleolar complex protein 3 homolog	79	85
				EEEEEEE	Q8N7H5	PAF1_HUMAN RNA polymerase II-associated factor 1 homolog	377	383
				EEEEE	Q5JSZ5	PRC2B_HUMAN Protein PRRC2B	391	395
				EEEEEEEEEDEEEEE	Q13029	PRDM2_HUMAN PR domain zinc finger protein 2	268	282
				EEEEEEE	Q9ULX3	NOB1_HUMAN RNA-binding protein NOB1	185	191
				EEEEEE	P18858	DNLI1_HUMAN DNA ligase 1	153	158
				EEEEE	Q6KC79	NIPBL_HUMAN Nipped-B-like protein	2632	2636
				EEEEE	Q12756	KIF1A_HUMAN Kinesin-like protein KIF1A	688	692
				EEEEGIREEEE	Q8IWI9	MGAP_HUMAN MAX gene-associated protein	1120	1130
				EEEEE	P24043	LAMA2_HUMAN Laminin subunit alpha-2	611	615
				EEEEEESQEEEEEEDSDEEE	Q6P5Q4	LMOD2_HUMAN Leiomodin-2	119	138
				EEEEE	Q9BSC4	NOL10_HUMAN Nucleolar protein 10	459	463
				EEEEE	Q9BSC4	NOL10_HUMAN Nucleolar protein 10	533	537
				EEEEEE	P46087	NOP2_HUMAN Probable 28S rRNA (cytosine(4447)-C(5))-methyltransferase	113	118
				EEETEDEEEE	P46087	NOP2_HUMAN Probable 28S rRNA (cytosine(4447)-C(5))-methyltransferase	182	191
				EEEEE	O75400	PR40A_HUMAN Pre-mRNA-processing factor 40 homolog A	591	595
				EEEEE	Q3BBV0	NBPF1_HUMAN Neuroblastoma breakpoint family member 1	806	810
				EEEEE	Q9BTK6	PAGR1_HUMAN PAXIP1-associated glutamate-rich protein 1	156	160
				EEEEEE	B3KU38	IQIP1_HUMAN IQCJ-SCHIP1 readthrough transcript protein	175	180
				EEEEEE	Q03252	LMNB2_HUMAN Lamin-B2	590	595
				EEEEEEEEQEEEE	Q5TCS8	KAD9_HUMAN Adenylate kinase 9	198	210
				EEEEEEE	Q5TCS8	KAD9_HUMAN Adenylate kinase 9	911	917
				EEEEE	Q9NRJ5	PAPOB_HUMAN Poly(A) polymerase beta	53	57
				EEEEE	Q13823	NOG2_HUMAN Nucleolar GTP-binding protein 2	565	569
				EEEEEE	Q8NAV1	PR38A_HUMAN Pre-mRNA-splicing factor 38A	195	200
				EEEEEEEEEEEE	Q6ZW49	PAXI1_HUMAN PAX-interacting protein 1	189	200
				EEEEE	Q7RTX7	CTSR4_HUMAN Cation channel sperm-associated protein 4	333	337
				EEEEE	Q8WWY3	PRP31_HUMAN U4/U6 small nuclear ribonucleoprotein Prp31	25	29
				EEEEEDDEEEEEEE	Q9UD71	PPR1B_HUMAN Protein phosphatase 1 regulatory subunit 1B	122	135
				EEEEEEE	Q4LE39	ARI4B_HUMAN AT-rich interactive domain-containing protein 4B	279	285
				EEEEE	Q4LE39	ARI4B_HUMAN AT-rich interactive domain-containing protein 4B	297	301
				EEEEEEEEEEE	Q4LE39	ARI4B_HUMAN AT-rich interactive domain-containing protein 4B	543	553
				EEEEVEEE	P07199	CENPB_HUMAN Major centromere autoantigen B	444	451
				EEEEE	P07199	CENPB_HUMAN Major centromere autoantigen B	458	462
				EEEDEEEE	Q5MIZ7	P4R3B_HUMAN Serine/threonine-protein phosphatase 4 regulatory subunit 3B	831	838
				EEEEE	P78367	NKX32_HUMAN Homeobox protein Nkx-3.2	194	198
				EEEEE	O15534	PER1_HUMAN Period circadian protein homolog 1	1269	1273
				EEEEDEEE	O75807	PR15A_HUMAN Protein phosphatase 1 regulatory subunit 15A	351	358
				EEENEGEEEEEEE	C9JE40	PATL2_HUMAN Protein PAT1 homolog 2	29	41
				EEEEEE	P36915	GNL1_HUMAN Guanine nucleotide-binding protein-like 1	326	331
				EEEEEEEE	P36915	GNL1_HUMAN Guanine nucleotide-binding protein-like 1	552	559
				EEEEEE	O95819	M4K4_HUMAN Mitogen-activated protein kinase kinase kinase kinase 4	327	332
				EEEERRRAEEE	O95819	M4K4_HUMAN Mitogen-activated protein kinase kinase kinase kinase 4	447	457
				EEEEE	O60566	BUB1B_HUMAN Mitotic checkpoint serine/threonine-protein kinase BUB1 beta	211	215
				EEEEEEE	Q2M243	CCD27_HUMAN Coiled-coil domain-containing protein 27	371	377
				EEEEEE	Q9NRY5	F1142_HUMAN Protein FAM114A2	297	302
				EEEDEEEE	Q9UPY3	DICER_HUMAN Endoribonuclease Dicer	1418	1425
				EEEEEGGEEEEE	Q14320	FA50A_HUMAN Protein FAM50A	125	136
				EEEVEEEE	Q6P531	GGT6_HUMAN Glutathione hydrolase 6	23	30
				EEEEDEEEEEEE	Q08379	GOGA2_HUMAN Golgin subfamily A member 2	704	715
				EEEGEEEEEE	Q7RTP6	MICA3_HUMAN [F-actin]-monooxygenase MICAL3	941	950
				EEEEEEEEEYEEEEEEDYDEEEEE	Q7RTP6	MICA3_HUMAN [F-actin]-monooxygenase MICAL3	992	1015
				EEEEKEEE	A6NMX2	I4E1B_HUMAN Eukaryotic translation initiation factor 4E type 1B	17	24
				EEEEDKEEEEDEEEEE	P38570	ITAE_HUMAN Integrin alpha-E	183	198
				EEEEEEE	Q9UKP3	ITBP2_HUMAN Integrin beta-1-binding protein 2	337	343
				EEEEE	Q8IU57	INLR1_HUMAN Interferon lambda receptor 1	481	485
				EEEEEEEEE	Q96EL1	INKA1_HUMAN PAK4-inhibitor INKA1	65	73
				EEEEEEEDEEEEEEEEEEEEDEEEEEEEEEEEEEE	Q8WYB5	KAT6B_HUMAN Histone acetyltransferase KAT6B	1070	1104
				EEEEEEEEEEEEEEEEEEGEEEE	Q8WYB5	KAT6B_HUMAN Histone acetyltransferase KAT6B	1351	1373
				EEEEEE	Q8WYB5	KAT6B_HUMAN Histone acetyltransferase KAT6B	1409	1414
				EEEEE	Q05586	NMDZ1_HUMAN Glutamate receptor ionotropic, NMDA 1	594	598
				EEEEE	P12644	BMP4_HUMAN Bone morphogenetic protein 4	93	97
				EEEEE	Q13477	MADCA_HUMAN Mucosal addressin cell adhesion molecule 1	170	174
				EEEEE	Q14676	MDC1_HUMAN Mediator of DNA damage checkpoint protein 1	12	16
				EEEEE	Q8IV16	HDBP1_HUMAN Glycosylphosphatidylinositol-anchored high density lipoprotein-binding protein 1	25	29
				EEEEEEEKEEE	Q8IUX7	AEBP1_HUMAN Adipocyte enhancer-binding protein 1	1126	1136
				EEEEEE	Q9P0X4	CAC1I_HUMAN Voltage-dependent T-type calcium channel subunit alpha-1I	608	613
				EEEKKEEEE	O00555	CAC1A_HUMAN Voltage-dependent P/Q-type calcium channel subunit alpha-1A	1198	1206
				EEEEEEEEEEEEE	Q9UER7	DAXX_HUMAN Death domain-associated protein 6	445	457
				EEEDEEEE	Q9UER7	DAXX_HUMAN Death domain-associated protein 6	478	485
				EEEEEEEEEEE	Q14318	FKBP8_HUMAN Peptidyl-prolyl cis-trans isomerase FKBP8	36	46
				EEEEE	Q8N344	MIER2_HUMAN Mesoderm induction early response protein 2	134	138
				EEEEEE	O00165	HAX1_HUMAN HCLS1-associated protein X-1	35	40
				EEEEEE	P30414	NKTR_HUMAN NK-tumor recognition protein	1024	1029
				EEEKEEQEEEE	O75808	CAN15_HUMAN Calpain-15	128	138
				EEEEGGEEE	P78413	IRX4_HUMAN Iroquois-class homeodomain protein IRX-4	225	233
				EEEEE	Q6PHW0	IYD1_HUMAN Iodotyrosine deiodinase 1	154	158
				EEEEEE	Q9H2A3	NGN2_HUMAN Neurogenin-2	39	44
				EEEDEEEEEEE	Q9Y2I1	NISCH_HUMAN Nischarin	637	647
				EEEEEEEEDEEAEEE	Q9Y2I1	NISCH_HUMAN Nischarin	672	686
				EEEEMEEE	P48050	KCNJ4_HUMAN Inward rectifier potassium channel 4	383	390
				EEEEEE	Q9NU22	MDN1_HUMAN Midasin	3566	3571
				EEEDEEEE	Q9NU22	MDN1_HUMAN Midasin	4784	4791
				EEEEEE	Q96M32	KAD7_HUMAN Adenylate kinase 7	51	56
				EEEVEEEEEEE	Q96M32	KAD7_HUMAN Adenylate kinase 7	422	432
				EEEEE	Q9Y4D1	DAAM1_HUMAN Disheveled-associated activator of morphogenesis 1	125	129
				EEEENIVLEEE	Q14789	GOGB1_HUMAN Golgin subfamily B member 1	2420	2430
				EEEEE	Q96Q89	KI20B_HUMAN Kinesin-like protein KIF20B	1247	1251
				EEEESEEE	P78344	IF4G2_HUMAN Eukaryotic translation initiation factor 4 gamma 2	898	905
				EEEEEE	Q86YW9	MD12L_HUMAN Mediator of RNA polymerase II transcription subunit 12-like protein	1733	1738
				EEEEEEEEEEE	Q8N5V2	NGEF_HUMAN Ephexin-1	216	226
				EEEEE	Q4ZIN3	MBRL_HUMAN Membralin	153	157
				EEEEEE	Q14687	GSE1_HUMAN Genetic suppressor element 1	1102	1107
				EEEEEEEE	Q01668	CAC1D_HUMAN Voltage-dependent L-type calcium channel subunit alpha-1D	827	834
				EEEVEEEE	Q9BW71	HIRP3_HUMAN HIRA-interacting protein 3	240	247
				EEEEEE	Q5DX21	IGS11_HUMAN Immunoglobulin superfamily member 11	274	279
				EEEEEEE	Q08495	DEMA_HUMAN Dematin	216	222
				EEEEENEEE	Q96DT5	DYH11_HUMAN Dynein heavy chain 11, axonemal	36	44
				EEEEDEEEEE	P78312	F193A_HUMAN Protein FAM193A	905	914
				EEEEEEE	P57775	FBXW4_HUMAN F-box/WD repeat-containing protein 4	7	13
				EEEEE	Q969H0	FBXW7_HUMAN F-box/WD repeat-containing protein 7	113	117
				EEEEE	Q13064	MKRN3_HUMAN Probable E3 ubiquitin-protein ligase makorin-3	379	383
				EEEEE	O14497	ARI1A_HUMAN AT-rich interactive domain-containing protein 1A	1763	1767
				EEEEEEE	O14497	ARI1A_HUMAN AT-rich interactive domain-containing protein 1A	1774	1780
				EEEEE	Q9BXY0	MAK16_HUMAN Protein MAK16 homolog	255	259
				EEEEEEEE	Q14165	MLEC_HUMAN Malectin	231	238
				EEEEEE	Q8IZP7	H6ST3_HUMAN Heparan-sulfate 6-O-sulfotransferase 3	102	107
				EEEEE	Q8NCY6	MSD4_HUMAN Myb/SANT-like DNA-binding domain-containing protein 4	158	162
				EEEEE	Q0D2K3	RIPP1_HUMAN Protein ripply1	137	141
				EEEDEEEEEEEEEEEEDEEEEEEEEEEEEEEEEEEEEEEEEEEEEEEEE	Q01538	MYT1_HUMAN Myelin transcription factor 1	258	306
				EEEEE	Q01974	ROR2_HUMAN Tyrosine-protein kinase transmembrane receptor ROR2	913	917
				EEEEE	Q9UPR5	NAC2_HUMAN Sodium/calcium exchanger 2	706	710
				EEEEEEEEEEE	Q9BWU0	NADAP_HUMAN Kanadaptin	648	658
				EEEEEEEEEEE	Q96JP2	MY15B_HUMAN Unconventional myosin-XVB	1002	1012
				EEEEE	P35579	MYH9_HUMAN Myosin-9	925	929
				EEEEE	P35579	MYH9_HUMAN Myosin-9	1346	1350
				EEEEEE	Q9HB90	RRAGC_HUMAN Ras-related GTP-binding protein C	31	36
				EEEEE	Q9H875	PKRI1_HUMAN PRKR-interacting protein 1	172	176
				EEEEEIEEE	Q9UL68	MYT1L_HUMAN Myelin transcription factor 1-like protein	130	138
				EEEEEEEEEEEEEEEE	Q9UL68	MYT1L_HUMAN Myelin transcription factor 1-like protein	152	167
				EEEELREEEE	Q9Y6V0	PCLO_HUMAN Protein piccolo	1775	1784
				EEEEE	P49810	PSN2_HUMAN Presenilin-2	353	357
				EEEEE	P35580	MYH10_HUMAN Myosin-10	932	936
				EEEEE	P35580	MYH10_HUMAN Myosin-10	1353	1357
				EEEEE	Q9UKX3	MYH13_HUMAN Myosin-13	931	935
				EEEEEE	O94827	PKHG5_HUMAN Pleckstrin homology domain-containing family G member 5	94	99
				EEEEDEQEEEEEEEEEEEE	O94827	PKHG5_HUMAN Pleckstrin homology domain-containing family G member 5	761	779
				EEEEE	O60927	PP1RB_HUMAN E3 ubiquitin-protein ligase PPP1R11	79	83
				EEEDEEEEEE	Q9NY27	PP4R2_HUMAN Serine/threonine-protein phosphatase 4 regulatory subunit 2	301	310
				EEEEE	Q6ZS11	RINL_HUMAN Ras and Rab interactor-like protein	233	237
				EEEEE	Q9UNZ2	NSF1C_HUMAN NSFL1 cofactor p47	86	90
				EEEDEEEE	P04198	MYCN_HUMAN N-myc proto-oncogene protein	269	276
				EEEEEE	Q13563	PKD2_HUMAN Polycystin-2	97	102
				EEEEEEEEEEEE	Q7Z5L7	PODN_HUMAN Podocan	600	611
				EEEEE	A1L390	PKHG3_HUMAN Pleckstrin homology domain-containing family G member 3	578	582
				EEEEEEEE	Q9H7P9	PKHG2_HUMAN Pleckstrin homology domain-containing family G member 2	593	600
				EEEEEEE	Q9P215	POGK_HUMAN Pogo transposable element with KRAB domain	14	20
				EEEEEEELEEE	Q96KN3	PKNX2_HUMAN Homeobox protein PKNOX2	441	451
				EEEEKKKREEEE	Q9HD67	MYO10_HUMAN Unconventional myosin-X	825	836
				EEEEE	Q969H6	POP5_HUMAN Ribonuclease P/MRP protein subunit POP5	149	153
				EEEEEDDEEEEEE	Q8N3E9	PLCD3_HUMAN 1-phosphatidylinositol 4,5-bisphosphate phosphodiesterase delta-3	499	511
				EEEEEEEEEEEEE	O95153	RIMB1_HUMAN Peripheral-type benzodiazepine receptor-associated protein 1	1262	1274
				EEEEEEEEDEEEE	O95153	RIMB1_HUMAN Peripheral-type benzodiazepine receptor-associated protein 1	1334	1346
				EEEEE	Q9UPV0	CE164_HUMAN Centrosomal protein of 164 kDa	628	632
				EEEEARMREEE	Q9UPV0	CE164_HUMAN Centrosomal protein of 164 kDa	656	666
				EEEEEEE	Q52MB2	CC184_HUMAN Coiled-coil domain-containing protein 184	138	144
				EEEEE	Q8TAK5	GABP2_HUMAN GA-binding protein subunit beta-2	324	328
				EEEEEEEDMVSEEEEEE	Q12830	BPTF_HUMAN Nucleosome-remodeling factor subunit BPTF	132	148
				EEEEE	Q8N4S0	CCD82_HUMAN Coiled-coil domain-containing protein 82	277	281
				EEEEQQEEEE	Q5T1B0	AXDN1_HUMAN Axonemal dynein light chain domain-containing protein 1	988	997
				EEEAVMEEEE	Q14596	NBR1_HUMAN Next to BRCA1 gene 1 protein	697	706
				EEEEKEAKEEEGKEEEGGEEEE	P12036	NFH_HUMAN Neurofilament heavy polypeptide	472	493
				EEEEE	Q8WY54	PPM1E_HUMAN Protein phosphatase 1E	96	100
				EEEEEE	Q6ZTU2	E400N_HUMAN Putative EP400-like protein	415	420
				EEEEE	Q5TAG4	NBPFC_HUMAN Neuroblastoma breakpoint family member 12	806	810
				EEEEE	Q5TI25	NBPFE_HUMAN Neuroblastoma breakpoint family member 14	195	199
				EEEEEDDSEEE	Q9UKN5	PRDM4_HUMAN PR domain zinc finger protein 4	763	773
				EEEDEEEEE	Q01970	PLCB3_HUMAN 1-phosphatidylinositol 4,5-bisphosphate phosphodiesterase beta-3	558	566
				EEEEEEEE	P20700	LMNB1_HUMAN Lamin-B1	552	559
				EEEDEEEEEE	Q08493	PDE4C_HUMAN cAMP-specific 3',5'-cyclic phosphodiesterase 4C	666	675
				EEEEEEEEEEEEEEEEEEEEEDFEEEEEDEEEYFEEEEEEEEEFEEEFEEEEGELEEEEEEEDEEEEEE	Q8IZL8	PELP1_HUMAN Proline-, glutamic acid- and leucine-rich protein 1	888	956
				EEEEE	Q86T75	NBPFB_HUMAN Neuroblastoma breakpoint family member 11	535	539
				EEEDEEEEEEE	O75914	PAK3_HUMAN Serine/threonine-protein kinase PAK 3	187	197
				EEEEE	Q9GZU2	PEG3_HUMAN Paternally-expressed gene 3 protein	1356	1360
				EEEEE	Q5C9Z4	NOM1_HUMAN Nucleolar MIF4G domain-containing protein 1	260	264
				EEEEEE	Q9NQL2	RRAGD_HUMAN Ras-related GTP-binding protein D	17	22
				EEEEEE	Q969X0	RIPL2_HUMAN RILP-like protein 2	8	13
				EEEELLMEEEEE	Q8N594	MPND_HUMAN MPN domain-containing protein	184	195
				EEEERRLKEEEE	Q6TDU7	CASC1_HUMAN Protein CASC1	20	31
				EEEEEEEEEEE	Q9Y2K7	KDM2A_HUMAN Lysine-specific demethylase 2A	856	866
				EEEELEEE	P41229	KDM5C_HUMAN Lysine-specific demethylase 5C	1494	1501
				EEEEEEVEEEE	Q8IX03	KIBRA_HUMAN Protein KIBRA	855	865
				EEEGEEEE	Q12766	HMGX3_HUMAN HMG domain-containing protein 3	1525	1532
				EEEEKEQEEE	Q76N89	HECW1_HUMAN E3 ubiquitin-protein ligase HECW1	500	509
				EEEPEAEEEE	P07197	NFM_HUMAN Neurofilament medium polypeptide	496	505
				EEEGEKEEEEGQEEEEEE	P07197	NFM_HUMAN Neurofilament medium polypeptide	522	539
				EEEEE	Q9C086	IN80B_HUMAN INO80 complex subunit B	145	149
				EEEEEEEE	P22670	RFX1_HUMAN MHC class II regulatory factor RFX1	925	932
				EEEEE	O15355	PPM1G_HUMAN Protein phosphatase 1G	268	272
				EEEEEE	O15355	PPM1G_HUMAN Protein phosphatase 1G	306	311
				EEEERRRREEEE	Q9H3P7	GCP60_HUMAN Golgi resident protein GCP60	192	203
				EEEKRRREEEE	Q9H3P7	GCP60_HUMAN Golgi resident protein GCP60	210	220
				EEEERRRIEEE	Q9H3P7	GCP60_HUMAN Golgi resident protein GCP60	225	235
				EEEEE	Q9H3P7	GCP60_HUMAN Golgi resident protein GCP60	455	459
				EEEEE	P13727	PRG2_HUMAN Bone marrow proteoglycan	55	59
				EEEEEEEEEE	Q9HCU4	CELR2_HUMAN Cadherin EGF LAG seven-pass G-type receptor 2	2743	2752
				EEEEE	Q8NHY3	GA2L2_HUMAN GAS2-like protein 2	837	841
				EEEEELEEEEEEEEE	Q9BYE7	PCGF6_HUMAN Polycomb group RING finger protein 6	85	99
				EEEEEE	P09629	HXB7_HUMAN Homeobox protein Hox-B7	212	217
				EEEEE	Q496Y0	LONF3_HUMAN LON peptidase N-terminal domain and RING finger protein 3	395	399
				EEEEE	Q9NZ53	PDXL2_HUMAN Podocalyxin-like protein 2	100	104
				EEEEEEEEEEE	Q9NZ53	PDXL2_HUMAN Podocalyxin-like protein 2	162	172
				EEEEEEE	Q9NZ53	PDXL2_HUMAN Podocalyxin-like protein 2	182	188
				EEEEEEEEEEEEEE	Q9BUL5	PHF23_HUMAN PHD finger protein 23	248	261
				EEEEEEKVAEEEE	Q9Y2X3	NOP58_HUMAN Nucleolar protein 58	469	481
				EEEEE	Q3BBV2	NBPF8_HUMAN Putative neuroblastoma breakpoint family member 8	500	504
				EEEEE	Q8TC90	CCER1_HUMAN Coiled-coil domain-containing glutamate-rich protein 1	277	281
				EEEEEVEDEEEEVEDEEEEE	Q8TC90	CCER1_HUMAN Coiled-coil domain-containing glutamate-rich protein 1	302	321
				EEEEEEEEEEEE	Q6ZN18	AEBP2_HUMAN Zinc finger protein AEBP2	37	48
				EEEDDEEEE	Q6ZN18	AEBP2_HUMAN Zinc finger protein AEBP2	99	107
				EEEERRYYEEE	Q9UPQ0	LIMC1_HUMAN LIM and calponin homology domains-containing protein 1	811	821
				EEEEEEEEE	Q9ULR0	ISY1_HUMAN Pre-mRNA-splicing factor ISY1 homolog	203	211
				EEEEE	P52948	NUP98_HUMAN Nuclear pore complex protein Nup98-Nup96	890	894
				EEEEEEEEE	Q9ULW6	NP1L2_HUMAN Nucleosome assembly protein 1-like 2	213	221
				EEEEEEEYEDDEEEGEDEEEEE	Q96NT1	NP1L5_HUMAN Nucleosome assembly protein 1-like 5	137	158
				EEEEE	Q147X3	NAA30_HUMAN N-alpha-acetyltransferase 30	176	180
				EEEEEEKEEFEEE	Q9H5I5	PIEZ2_HUMAN Piezo-type mechanosensitive ion channel component 2	463	475
				EEEEEE	Q9H5I5	PIEZ2_HUMAN Piezo-type mechanosensitive ion channel component 2	642	647
				EEEEESEEEEE	Q9H5I5	PIEZ2_HUMAN Piezo-type mechanosensitive ion channel component 2	891	901
				EEEEEEE	Q9H5I5	PIEZ2_HUMAN Piezo-type mechanosensitive ion channel component 2	1559	1565
				EEEEE	O43665	RGS10_HUMAN Regulator of G-protein signaling 10	159	163
				EEEEEE	Q86T24	KAISO_HUMAN Transcriptional regulator Kaiso	328	333
				EEEEEEE	Q14678	KANK1_HUMAN KN motif and ankyrin repeat domain-containing protein 1	1033	1039
				EEEEE	Q7Z6Z7	HUWE1_HUMAN E3 ubiquitin-protein ligase HUWE1	730	734
				EEEEEEE	Q7Z6Z7	HUWE1_HUMAN E3 ubiquitin-protein ligase HUWE1	2434	2440
				EEEEEEEE	Q96D96	HVCN1_HUMAN Voltage-gated hydrogen channel 1	48	55
				EEEEEEEE	Q96P70	IPO9_HUMAN Importin-9	955	962
				EEEEEEE	O75864	PPR37_HUMAN Protein phosphatase 1 regulatory subunit 37	514	520
				EEEEEEE	P27815	PDE4A_HUMAN cAMP-specific 3',5'-cyclic phosphodiesterase 4A	714	720
				EEEGKALEEEE	Q96GW7	PGCB_HUMAN Brevican core protein	447	457
				EEEKEEEEEEEE	Q96GW7	PGCB_HUMAN Brevican core protein	462	473
				EEEEE	Q9BZQ8	NIBA1_HUMAN Protein Niban 1	745	749
				EEEEE	Q96A54	PAQR1_HUMAN Adiponectin receptor protein 1	59	63
				EEEEE	P17509	HXB6_HUMAN Homeobox protein Hox-B6	216	220
				EEEEE	Q92692	NECT2_HUMAN Nectin-2	500	504
				EEEVTPGHEEEE	Q53GL7	PAR10_HUMAN Protein mono-ADP-ribosyltransferase PARP10	627	638
				EEEEE	Q6VY07	PACS1_HUMAN Phosphofurin acidic cluster sorting protein 1	279	283
				EEEEE	P0DPF3	NBPF9_HUMAN Neuroblastoma breakpoint family member 9	535	539
				EEEEE	Q8N660	NBPFF_HUMAN Neuroblastoma breakpoint family member 15	264	268
				EEEEEEEEE	Q9BXM0	PRAX_HUMAN Periaxin	1353	1361
				EEEEEEEEEEEEEEEE	Q53F19	NCBP3_HUMAN Nuclear cap-binding protein subunit 3	344	359
				EEEEE	Q96CW5	GCP3_HUMAN Gamma-tubulin complex component 3	825	829
				EEEEEEEE	Q8WYA6	CTBL1_HUMAN Beta-catenin-like protein 1	68	75
				EEEEEEEEEE	Q15784	NDF2_HUMAN Neurogenic differentiation factor 2	82	91
				EEESEEEEEDSDEEE	O75607	NPM3_HUMAN Nucleoplasmin-3	148	162
				EEEEEEPSGLEEEEEEE	Q5T7N2	LITD1_HUMAN LINE-1 type transposase domain-containing protein 1	404	420
				EEEEE	Q5T7N2	LITD1_HUMAN LINE-1 type transposase domain-containing protein 1	433	437
				EEEEE	Q5T7N2	LITD1_HUMAN LINE-1 type transposase domain-containing protein 1	479	483
				EEEEE	Q8IZ21	PHAR4_HUMAN Phosphatase and actin regulator 4	478	482
				EEEFNRQIEEELWEEE	Q9BPZ3	PAIP2_HUMAN Polyadenylate-binding protein-interacting protein 2	40	55
				EEEEE	Q9BPZ3	PAIP2_HUMAN Polyadenylate-binding protein-interacting protein 2	66	70
				EEEEVEEEEE	O43196	MSH5_HUMAN MutS protein homolog 5	37	46
				EEEEE	Q7Z401	MYCPP_HUMAN C-myc promoter-binding protein	1183	1187
				EEEEE	Q9Y2K3	MYH15_HUMAN Myosin-15	939	943
				EEEEDEEE	Q9Y3T6	R3HC1_HUMAN R3H and coiled-coil domain-containing protein 1	257	264
				EEEEE	Q3KR16	PKHG6_HUMAN Pleckstrin homology domain-containing family G member 6	714	718
				EEEEE	Q96LZ2	MAGBA_HUMAN Melanoma-associated antigen B10	33	37
				EEEEEE	Q92794	KAT6A_HUMAN Histone acetyltransferase KAT6A	788	793
				EEEEE	Q92794	KAT6A_HUMAN Histone acetyltransferase KAT6A	989	993
				EEEEEE	Q92794	KAT6A_HUMAN Histone acetyltransferase KAT6A	1069	1074
				EEEEE	Q92794	KAT6A_HUMAN Histone acetyltransferase KAT6A	1271	1275
				EEEEEE	Q6GPH6	IPIL1_HUMAN Inositol 1,4,5-trisphosphate receptor-interacting protein-like 1	142	147
				EEEEE	P51003	PAPOA_HUMAN Poly(A) polymerase alpha	53	57
				EEEEEEEEE	Q8NCQ7	PRCA1_HUMAN Protein PROCA1	174	182
				EEEDEEEEEEEEEEEKEEEEE	Q86YN6	PRGC2_HUMAN Peroxisome proliferator-activated receptor gamma coactivator 1-beta	430	450
				EEEEEEGEEEEEDDEEE	Q86YN6	PRGC2_HUMAN Peroxisome proliferator-activated receptor gamma coactivator 1-beta	807	823
				EEEEEE	Q9Y5B0	CTDP1_HUMAN RNA polymerase II subunit A C-terminal domain phosphatase	577	582
				EEEEEDNEEE	O60337	MARH6_HUMAN E3 ubiquitin-protein ligase MARCHF6	230	239
				EEEEKVVEEE	Q9UPN3	MACF1_HUMAN Microtubule-actin cross-linking factor 1, isoforms 1/2/3/5	1414	1423
				EEEEE	Q9H9Z2	LN28A_HUMAN Protein lin-28 homolog A	193	197
				EEEEEEEE	Q9UPP2	IQEC3_HUMAN IQ motif and SEC7 domain-containing protein 3	572	579
				EEEEEEEEE	Q8IVL6	P3H3_HUMAN Prolyl 3-hydroxylase 3	696	704
				EEEEE	P42858	HD_HUMAN Huntingtin	2341	2345
				EEEWDEEEEEE	P42858	HD_HUMAN Huntingtin	2633	2643
				EEEEEE	P0C7W0	PRR29_HUMAN Proline-rich protein 29	92	97
				EEEEE	B4DH59	NBPFP_HUMAN Neuroblastoma breakpoint family member 26	195	199
				EEEEEEEE	Q86U38	NOP9_HUMAN Nucleolar protein 9	162	169
				EEEEE	Q86YV5	PRAG1_HUMAN Inactive tyrosine-protein kinase PRAG1	640	644
				EEEEE	A6NKN8	PC4L1_HUMAN Purkinje cell protein 4-like protein 1	31	35
				EEEEE	Q8TEX9	IPO4_HUMAN Importin-4	642	646
				EEEEEE	Q8TEX9	IPO4_HUMAN Importin-4	815	820
				EEEEEEEKEAEEEQEEEE	P54257	HAP1_HUMAN Huntingtin-associated protein 1	266	283
				EEEEEEE	Q9C0D0	PHAR1_HUMAN Phosphatase and actin regulator 1	395	401
				EEEEE	Q9UPP1	PHF8_HUMAN Histone lysine demethylase PHF8	827	831
				EEEEE	P13535	MYH8_HUMAN Myosin-8	930	934
				EEEEEGEEEEEEE	Q7Z591	AKNA_HUMAN Microtubule organization protein AKNA	778	790
				EEEEE	Q8NG66	NEK11_HUMAN Serine/threonine-protein kinase Nek11	492	496
				EEEEE	O75925	PIAS1_HUMAN E3 SUMO-protein ligase PIAS1	470	474
				EEEEEEEE	O00461	GOLI4_HUMAN Golgi integral membrane protein 4	674	681
				EEEEE	Q6P3W6	NBPFA_HUMAN Neuroblastoma breakpoint family member 10	535	539
				EEEEEEEEEEEEE	P21127	CD11B_HUMAN Cyclin-dependent kinase 11B	304	316
				EEEEEEEEEEEEE	P21127	CD11B_HUMAN Cyclin-dependent kinase 11B	324	336
				EEEEE	Q92616	GCN1_HUMAN eIF-2-alpha kinase activator GCN1	997	1001
				EEEEE	Q5VV67	PPRC1_HUMAN Peroxisome proliferator-activated receptor gamma coactivator-related protein 1	247	251
				EEEEEE	Q9UL42	PNMA2_HUMAN Paraneoplastic antigen Ma2	333	338
				EEEEEEE	Q6ZV50	RFX8_HUMAN DNA-binding protein RFX8	445	451
				EEEEE	Q7L7X3	TAOK1_HUMAN Serine/threonine-protein kinase TAO1	330	334
				EEEEEEEEE	Q9Y5Q8	TF3C5_HUMAN General transcription factor 3C polypeptide 5	491	499
				EEEEE	Q9BYW2	SETD2_HUMAN Histone-lysine N-methyltransferase SETD2	1918	1922
				EEEEEEEEEEEEE	Q9UNS1	TIM_HUMAN Protein timeless homolog	666	678
				EEEEE	Q9UNS1	TIM_HUMAN Protein timeless homolog	983	987
				EEEQESTEEEEEAEEEEEEE	Q9UPS6	SET1B_HUMAN Histone-lysine N-methyltransferase SETD1B	1068	1087
				EEEVVAREEEEEEEEEE	Q9UPS6	SET1B_HUMAN Histone-lysine N-methyltransferase SETD1B	1178	1194
				EEEEE	P55822	SH3BG_HUMAN SH3 domain-binding glutamic acid-rich protein	222	226
				EEEEE	Q6ZQQ2	S31D1_HUMAN Spermatogenesis-associated protein 31D1	88	92
				EEEEEKEEEEEEEYDEEEHEEE	Q9BT43	RPC7L_HUMAN DNA-directed RNA polymerase III subunit RPC7-like	170	191
				EEEEEE	Q8TC41	RN217_HUMAN Probable E3 ubiquitin-protein ligase RNF217	108	113
				EEEEE	Q9UBS9	SUCO_HUMAN SUN domain-containing ossification factor	583	587
				EEEEEE	Q5VWG9	TAF3_HUMAN Transcription initiation factor TFIID subunit 3	136	141
				EEEEADEEEE	O60347	TBC12_HUMAN TBC1 domain family member 12	54	63
				EEEEE	Q96T23	RSF1_HUMAN Remodeling and spacing factor 1	875	879
				EEEEEEE	Q96T23	RSF1_HUMAN Remodeling and spacing factor 1	1286	1292
				EEEEEE	Q9UKE5	TNIK_HUMAN TRAF2 and NCK-interacting protein kinase	327	332
				EEEEE	Q9UKE5	TNIK_HUMAN TRAF2 and NCK-interacting protein kinase	840	844
				EEEEEE	O15069	NACAD_HUMAN NAC-alpha domain-containing protein 1	332	337
				EEEEEEEEE	O15069	NACAD_HUMAN NAC-alpha domain-containing protein 1	1509	1517
				EEEEEEEEE	A0A096LP55	QCR6L_HUMAN Cytochrome b-c1 complex subunit 6-like, mitochondrial	17	25
				EEEEEEE	A0PJX2	TLDC2_HUMAN TLD domain-containing protein 2	26	32
				EEEDEEEE	Q9H1K0	RBNS5_HUMAN Rabenosyn-5	665	672
				EEEEE	Q8IWU6	SULF1_HUMAN Extracellular sulfatase Sulf-1	560	564
				EEEEEEEE	Q9NUL5	SHFL_HUMAN Shiftless antiviral inhibitor of ribosomal frameshifting protein	274	281
				EEEEE	Q6Q759	SPG17_HUMAN Sperm-associated antigen 17	1093	1097
				EEEEEE	P0DPB3	SCHI1_HUMAN Schwannomin-interacting protein 1	99	104
				EEEEEEEE	Q15413	RYR3_HUMAN Ryanodine receptor 3	1912	1919
				EEEEE	Q15413	RYR3_HUMAN Ryanodine receptor 3	2273	2277
				EEEEEEE	Q15413	RYR3_HUMAN Ryanodine receptor 3	3539	3545
				EEEEE	Q15413	RYR3_HUMAN Ryanodine receptor 3	4112	4116
				EEEEE	Q15413	RYR3_HUMAN Ryanodine receptor 3	4455	4459
				EEEEEEDEEEEGEEEDEEE	P21817	RYR1_HUMAN Ryanodine receptor 1	1873	1891
				EEEEPEEE	P21817	RYR1_HUMAN Ryanodine receptor 1	2049	2056
				EEEEEE	P21817	RYR1_HUMAN Ryanodine receptor 1	3684	3689
				EEEEE	Q02446	SP4_HUMAN Transcription factor Sp4	7	11
				EEEEEEEEE	Q13562	NDF1_HUMAN Neurogenic differentiation factor 1	67	75
				EEEEE	Q9UKA8	RCAN3_HUMAN Calcipressin-3	22	26
				EEEEE	Q9UKA8	RCAN3_HUMAN Calcipressin-3	206	210
				EEEEEEE	O43818	U3IP2_HUMAN U3 small nucleolar RNA-interacting protein 2	64	70
				EEEEEEEE	Q9HD90	NDF4_HUMAN Neurogenic differentiation factor 4	55	62
				EEEEEEEEE	P07919	QCR6_HUMAN Cytochrome b-c1 complex subunit 6, mitochondrial	17	25
				EEEEE	Q9P246	STIM2_HUMAN Stromal interaction molecule 2	574	578
				EEEDMEEEE	Q9NW13	RBM28_HUMAN RNA-binding protein 28	224	232
				EEEEE	Q5H9L4	TAF7L_HUMAN Transcription initiation factor TFIID subunit 7-like	356	360
				EEEEEEGVEEEEEEE	P20396	TRH_HUMAN Pro-thyrotropin-releasing hormone	90	104
				EEEEEEEE	P20396	TRH_HUMAN Pro-thyrotropin-releasing hormone	168	175
				EEEEEEEEEEDEDEEEE	Q9H4L4	SENP3_HUMAN Sentrin-specific protease 3	76	92
				EEEEE	P35269	T2FA_HUMAN General transcription factor IIF subunit 1	322	326
				EEEEE	Q13428	TCOF_HUMAN Treacle protein	89	93
				EEEEE	O94913	PCF11_HUMAN Pre-mRNA cleavage complex 2 protein Pcf11	1456	1460
				EEEEE	Q9Y570	PPME1_HUMAN Protein phosphatase methylesterase 1	256	260
				EEEEEEEEEEEEEEEEEEEEAEEEEEE	Q9ULL8	SHRM4_HUMAN Protein Shroom4	1132	1158
				EEEEE	Q9UHV2	SRTD1_HUMAN SERTA domain-containing protein 1	11	15
				EEEEE	P82663	RT25_HUMAN 28S ribosomal protein S25, mitochondrial	115	119
				EEEEE	Q92541	RTF1_HUMAN RNA polymerase-associated protein RTF1 homolog	316	320
				EEEEE	Q9H5Y7	SLIK6_HUMAN SLIT and NTRK-like protein 6	701	705
				EEEEEEEGEEEEEEEE	Q86SE8	NPM2_HUMAN Nucleoplasmin-2	129	144
				EEEEE	O75127	PTCD1_HUMAN Pentatricopeptide repeat-containing protein 1, mitochondrial	83	87
				EEEEE	Q92502	STAR8_HUMAN StAR-related lipid transfer protein 8	338	342
				EEEEEE	Q9UPN9	TRI33_HUMAN E3 ubiquitin-protein ligase TRIM33	44	49
				EEESESEEESETEEE	Q96DX7	TRI44_HUMAN Tripartite motif-containing protein 44	102	116
				EEEEEEEEE	Q8IWB9	TEX2_HUMAN Testis-expressed protein 2	43	51
				EEEEE	Q8IZD6	S22AF_HUMAN Solute carrier family 22 member 15	531	535
				EEEEEEE	Q9BT92	TCHP_HUMAN Trichoplein keratin filament-binding protein	455	461
				EEEEE	O95602	RPA1_HUMAN DNA-directed RNA polymerase I subunit RPA1	1430	1434
				EEEEE	Q15109	RAGE_HUMAN Advanced glycosylation end product-specific receptor	380	384
				EEEEEEEDEEEEE	P98175	RBM10_HUMAN RNA-binding protein 10	113	125
				EEEEEEEEE	Q8N2W9	PIAS4_HUMAN E3 SUMO-protein ligase PIAS4	479	487
				EEEEEEE	Q92508	PIEZ1_HUMAN Piezo-type mechanosensitive ion channel component 1	750	756
				EEEEE	Q92508	PIEZ1_HUMAN Piezo-type mechanosensitive ion channel component 1	1426	1430
				EEEEGEEE	Q92508	PIEZ1_HUMAN Piezo-type mechanosensitive ion channel component 1	1895	1902
				EEEEVKEEE	Q9P2N5	RBM27_HUMAN RNA-binding protein 27	1026	1034
				EEEEEEEE	Q6PL24	TMED8_HUMAN Protein TMED8	244	251
				EEEEE	Q6IEE7	T132E_HUMAN Transmembrane protein 132E	573	577
				EEEEE	Q6IEE7	T132E_HUMAN Transmembrane protein 132E	1038	1042
				EEEEE	Q969F1	TF3C6_HUMAN General transcription factor 3C polypeptide 6	16	20
				EEEEACLEEEEEEE	Q96F63	CCD97_HUMAN Coiled-coil domain-containing protein 97	242	255
				EEEEE	Q99542	MMP19_HUMAN Matrix metalloproteinase-19	265	269
				EEEEE	P35268	RL22_HUMAN 60S ribosomal protein L22	121	125
				EEEEEEE	P78332	RBM6_HUMAN RNA-binding protein 6	915	921
				EEEEE	Q8TDI8	TMC1_HUMAN Transmembrane channel-like protein 1	23	27
				EEEEIDEEE	Q8TDI8	TMC1_HUMAN Transmembrane channel-like protein 1	80	88
				EEEEE	Q9UL54	TAOK2_HUMAN Serine/threonine-protein kinase TAO2	330	334
				EEEEEEEEEEEEEEE	Q9UL54	TAOK2_HUMAN Serine/threonine-protein kinase TAO2	378	392
				EEEEEEEE	Q9UL54	TAOK2_HUMAN Serine/threonine-protein kinase TAO2	900	907
				EEEEE	Q9HC58	NCKX3_HUMAN Sodium/potassium/calcium exchanger 3	422	426
				EEERREEEE	Q9NV79	PCMD2_HUMAN Protein-L-isoaspartate O-methyltransferase domain-containing protein 2	315	323
				EEESKKKEEEE	Q9HAU5	RENT2_HUMAN Regulator of nonsense transcripts 2	83	93
				EEEEE	Q9HAU5	RENT2_HUMAN Regulator of nonsense transcripts 2	1033	1037
				EEEEEE	Q9HAU5	RENT2_HUMAN Regulator of nonsense transcripts 2	1069	1074
				EEEEEE	P49756	RBM25_HUMAN RNA-binding protein 25	584	589
				EEEEE	P49756	RBM25_HUMAN RNA-binding protein 25	602	606
				EEEEE	Q12888	TP53B_HUMAN TP53-binding protein 1	1760	1764
				EEEEEEEEEEEE	Q96MF2	STAC3_HUMAN SH3 and cysteine-rich domain-containing protein 3	65	76
				EEEEEEE	Q13435	SF3B2_HUMAN Splicing factor 3B subunit 2	720	726
				EEEEEEEEE	Q8IY81	SPB1_HUMAN pre-rRNA 2'-O-ribose RNA methyltransferase FTSJ3	358	366
				EEEEEE	Q8IY81	SPB1_HUMAN pre-rRNA 2'-O-ribose RNA methyltransferase FTSJ3	503	508
				EEEEE	Q9UBC1	IKBL1_HUMAN NF-kappa-B inhibitor-like protein 1	152	156
				EEEEEEEEEEEE	Q9Y4C8	RBM19_HUMAN Probable RNA-binding protein 19	714	725
				EEEEEE	Q8TB24	RIN3_HUMAN Ras and Rab interactor 3	24	29
				EEEELATLSEEE	P56192	SYMC_HUMAN Methionine--tRNA ligase, cytoplasmic	221	232
				EEEEEE	O14545	TRAD1_HUMAN TRAF-type zinc finger domain-containing protein 1	577	582
				EEEEEEE	Q9P2J5	SYLC_HUMAN Leucine--tRNA ligase, cytoplasmic	120	126
				EEEDDEDEEEEEEEEE	Q13387	JIP2_HUMAN C-Jun-amino-terminal kinase-interacting protein 2	88	103
				EEEEE	Q0ZGT2	NEXN_HUMAN Nexilin	417	421
				EEEEEEE	Q0ZGT2	NEXN_HUMAN Nexilin	556	562
				EEEEEEEEE	Q9H116	GZF1_HUMAN GDNF-inducible zinc finger protein 1	298	306
				EEEELREEE	Q5TGJ6	HDGL1_HUMAN Hepatoma-derived growth factor-like protein 1	220	228
				EEEEDEEEEEEEEEE	P22459	KCNA4_HUMAN Potassium voltage-gated channel subfamily A member 4	123	137
				EEEEEEEEEE	P19338	NUCL_HUMAN Nucleolin	262	271
				EEEEEEEDDDEEE	P13667	PDIA4_HUMAN Protein disulfide-isomerase A4	41	53
				EEEEE	Q6NWY9	PR40B_HUMAN Pre-mRNA-processing factor 40 homolog B	474	478
				EEEEE	A0A087WUL8	NBPFJ_HUMAN Neuroblastoma breakpoint family member 19	264	268
				EEEEEEEE	Q96A61	TRI52_HUMAN E3 ubiquitin-protein ligase TRIM52	123	130
				EEEEEEEE	Q15269	PWP2_HUMAN Periodic tryptophan protein 2 homolog	240	247
				EEEEEEE	Q96A56	T53I1_HUMAN Tumor protein p53-inducible nuclear protein 1	46	52
				EEEEEVEEEEE	O43847	NRDC_HUMAN Nardilysin	144	154
				EEEGDEEEEGEEEEEEEE	Q12899	TRI26_HUMAN Tripartite motif-containing protein 26	383	400
				EEEEEEEEEEE	Q12899	TRI26_HUMAN Tripartite motif-containing protein 26	422	432
				EEEEEEEE	Q9UGP8	SEC63_HUMAN Translocation protein SEC63 homolog	750	757
				EEEEE	Q8TEQ8	PIGO_HUMAN GPI ethanolamine phosphate transferase 3	987	991
				EEEEEEE	M0QZC1	RN225_HUMAN RING finger protein 225	39	45
				EEEEVEEE	Q92622	RUBIC_HUMAN Run domain Beclin-1-interacting and cysteine-rich domain-containing protein	519	526
				EEEGEEEEEEE	Q70CQ2	UBP34_HUMAN Ubiquitin carboxyl-terminal hydrolase 34	2489	2499
				EEEEE	Q96EB6	SIR1_HUMAN NAD-dependent protein deacetylase sirtuin-1	130	134
				EEEEDDEEEEEEEEEEE	Q9UFB7	ZBT47_HUMAN Zinc finger and BTB domain-containing protein 47	278	294
				EEEEEEE	Q9UFB7	ZBT47_HUMAN Zinc finger and BTB domain-containing protein 47	301	307
				EEEEEEE	Q9UFB7	ZBT47_HUMAN Zinc finger and BTB domain-containing protein 47	313	319
				EEEEEEEEEE	Q9UFB7	ZBT47_HUMAN Zinc finger and BTB domain-containing protein 47	326	335
				EEEEEE	O15156	ZBT7B_HUMAN Zinc finger and BTB domain-containing protein 7B	276	281
				EEEEE	Q9H2Y7	ZN106_HUMAN Zinc finger protein 106	60	64
				EEEEEEE	Q562E7	WDR81_HUMAN WD repeat-containing protein 81	1153	1159
				EEEEE	Q562E7	WDR81_HUMAN WD repeat-containing protein 81	1203	1207
				EEEEEEEEE	O95544	NADK_HUMAN NAD kinase	437	445
				EEEEEE	Q9BZ23	PANK2_HUMAN Pantothenate kinase 2, mitochondrial	236	241
				EEEEEE	Q6ZVC0	NYAP1_HUMAN Neuronal tyrosine-phosphorylated phosphoinositide-3-kinase adapter 1	616	621
				EEEEEE	Q96PZ0	PUS7_HUMAN Pseudouridylate synthase 7 homolog	81	86
				EEEEEE	O95487	SC24B_HUMAN Protein transport protein Sec24B	379	384
				EEEEE	Q9H1C4	UN93B_HUMAN Protein unc-93 homolog B1	45	49
				EEEEEE	Q9Y2D9	ZN652_HUMAN Zinc finger protein 652	104	109
				EEEEEESEEE	Q9Y2D9	ZN652_HUMAN Zinc finger protein 652	152	161
				EEEEEEEEEE	Q9NQC3	RTN4_HUMAN Reticulon-4	34	43
				EEEEDDEEEEEEEE	Q5VYS8	TUT7_HUMAN Terminal uridylyltransferase 7	846	859
				EEEEELEEEEEE	Q96PN7	TREF1_HUMAN Transcriptional-regulating factor 1	956	967
				EEEEE	Q9BYV6	TRI55_HUMAN Tripartite motif-containing protein 55	333	337
				EEEEE	Q8WWL2	SPIR2_HUMAN Protein spire homolog 2	153	157
				EEEEKEEEE	Q9NWF4	S52A1_HUMAN Solute carrier family 52, riboflavin transporter, member 1	241	249
				EEEEGEEEE	Q8NE09	RGS22_HUMAN Regulator of G-protein signaling 22	269	277
				EEEEEEGEEEEEEAEEEEEEDEEEEEEEEEEEEEE	P46060	RAGP1_HUMAN Ran GTPase-activating protein 1	363	397
				EEEEEEEDEEEE	O15050	TRNK1_HUMAN TPR and ankyrin repeat-containing protein 1	1087	1098
				EEEAKEEEEE	Q8ND90	PNMA1_HUMAN Paraneoplastic antigen Ma1	330	339
				EEEEE	Q5VSL9	STRP1_HUMAN Striatin-interacting protein 1	380	384
				EEEEEEEE	Q13568	IRF5_HUMAN Interferon regulatory factor 5	142	149
				EEEELGGEEE	P78415	IRX3_HUMAN Iroquois-class homeodomain protein IRX-3	229	238
				EEEEEE	Q9Y2J0	RP3A_HUMAN Rabphilin-3A	376	381
				EEEEEEEEEEE	Q5JTH9	RRP12_HUMAN RRP12-like protein	1054	1064
				EEEEEE	Q5T0Z8	CF132_HUMAN Uncharacterized protein C6orf132	975	980
				EEEEEEEEE	Q8N108	MIER1_HUMAN Mesoderm induction early response protein 1	86	94
				EEEEE	O15259	NPHP1_HUMAN Nephrocystin-1	116	120
				EEEDAEEEEEE	O15259	NPHP1_HUMAN Nephrocystin-1	132	142
				EEEEEEAEEE	Q15154	PCM1_HUMAN Pericentriolar material 1 protein	622	631
				EEEEEE	Q15154	PCM1_HUMAN Pericentriolar material 1 protein	917	922
				EEEEEEE	Q96C24	SYTL4_HUMAN Synaptotagmin-like protein 4	305	311
				EEEAEEEE	Q9H0K4	RSH6A_HUMAN Radial spoke head protein 6 homolog A	366	373
				EEEGDEEEE	Q9H0K4	RSH6A_HUMAN Radial spoke head protein 6 homolog A	504	512
				EEEEDLGEEEE	Q9H0K4	RSH6A_HUMAN Radial spoke head protein 6 homolog A	564	574
				EEEEEGEEEEE	Q9H0K4	RSH6A_HUMAN Radial spoke head protein 6 homolog A	701	711
				EEEEE	Q86U42	PABP2_HUMAN Polyadenylate-binding protein 2	97	101
				EEEEEEE	Q7Z3G6	PRIC2_HUMAN Prickle-like protein 2	504	510
				EEEEEEEE	Q15223	NECT1_HUMAN Nectin-1	437	444
				EEEEEEEEEEEEEEEDEEEEE	Q9H7N4	SFR19_HUMAN Splicing factor, arginine/serine-rich 19	268	288
				EEEEEEEEEEEEEEEEEE	Q9H7N4	SFR19_HUMAN Splicing factor, arginine/serine-rich 19	1022	1039
				EEEREEEEE	Q8WZ42	TITIN_HUMAN Titin	10438	10446
				EEEEEYIHEEEEFITEEE	Q8WZ42	TITIN_HUMAN Titin	10851	10868
				EEEDDDEEEEEE	Q7KZ85	SPT6H_HUMAN Transcription elongation factor SPT6	32	43
				EEEEE	Q7KZ85	SPT6H_HUMAN Transcription elongation factor SPT6	170	174
				EEEPEDEEEEEEEEEYDEEEEEE	O00267	SPT5H_HUMAN Transcription elongation factor SPT5	39	61
				EEEEEEEEEEEE	P23327	SRCH_HUMAN Sarcoplasmic reticulum histidine-rich calcium-binding protein	193	204
				EEEEEEE	P23327	SRCH_HUMAN Sarcoplasmic reticulum histidine-rich calcium-binding protein	376	382
				EEEEEEDKEEEEEEE	P23327	SRCH_HUMAN Sarcoplasmic reticulum histidine-rich calcium-binding protein	533	547
				EEEEEEEE	P23327	SRCH_HUMAN Sarcoplasmic reticulum histidine-rich calcium-binding protein	568	575
				EEEEEEEEE	Q8WYR1	PI3R5_HUMAN Phosphoinositide 3-kinase regulatory subunit 5	321	329
				EEEEE	O15541	R113A_HUMAN E3 ubiquitin-protein ligase RNF113A	86	90
				EEEEE	Q9UGU0	TCF20_HUMAN Transcription factor 20	1765	1769
				EEEEE	Q6ZMQ8	LMTK1_HUMAN Serine/threonine-protein kinase LMTK1	1159	1163
				EEEEEEEEEGEEEE	Q9NNZ6	PRM3_HUMAN Protamine-3	51	64
				EEEEDEEE	Q9UPN7	PP6R1_HUMAN Serine/threonine-protein phosphatase 6 regulatory subunit 1	624	631
				EEEEEEEEE	Q24JP5	T132A_HUMAN Transmembrane protein 132A	827	835
				EEEEE	O60240	PLIN1_HUMAN Perilipin-1	307	311
				EEEEEEEEE	O15211	RGL2_HUMAN Ral guanine nucleotide dissociation stimulator-like 2	44	52
				EEEEEEEE	P54274	TERF1_HUMAN Telomeric repeat-binding factor 1	55	62
				EEEEE	Q9NW97	TMM51_HUMAN Transmembrane protein 51	117	121
				EEEEEE	Q9NQZ2	SAS10_HUMAN Something about silencing protein 10	76	81
				EEEEEE	Q9NQZ2	SAS10_HUMAN Something about silencing protein 10	100	105
				EEEEREEEEE	Q9NQZ2	SAS10_HUMAN Something about silencing protein 10	155	164
				EEEEE	Q499Z3	SLNL1_HUMAN Schlafen-like protein 1	148	152
				EEEEEEEEDDPLEEE	Q9BQA5	HINFP_HUMAN Histone H4 transcription factor	49	63
				EEEEE	Q9BQA5	HINFP_HUMAN Histone H4 transcription factor	440	444
				EEEEE	Q5JTD7	LRC73_HUMAN Leucine-rich repeat-containing protein 73	258	262
				EEEEENDDQEEEEE	Q9Y4W2	LAS1L_HUMAN Ribosomal biogenesis protein LAS1L	580	593
				EEEEE	Q6ZMZ3	SYNE3_HUMAN Nesprin-3	317	321
				EEEEEEEEEEEEEEE	Q9Y5Q9	TF3C3_HUMAN General transcription factor 3C polypeptide 3	97	111
				EEEEE	O15047	SET1A_HUMAN Histone-lysine N-methyltransferase SETD1A	511	515
				EEEEE	O15047	SET1A_HUMAN Histone-lysine N-methyltransferase SETD1A	1065	1069
				EEEEEEEE	Q9NYB0	TE2IP_HUMAN Telomeric repeat-binding factor 2-interacting protein 1	297	304
				EEEEE	A1L4Q6	YK033_HUMAN Putative uncharacterized protein FLJ41423	52	56
				EEEEE	Q9UP52	TFR2_HUMAN Transferrin receptor protein 2	35	39
				EEEEE	P45378	TNNT3_HUMAN Troponin T, fast skeletal muscle	14	18
				EEEEE	Q9BQI5	SGIP1_HUMAN SH3-containing GRB2-like protein 3-interacting protein 1	108	112
				EEEEE	Q86WV1	SKAP1_HUMAN Src kinase-associated phosphoprotein 1	223	227
				EEEEEEE	Q9Y5B9	SP16H_HUMAN FACT complex subunit SPT16	437	443
				EEEEE	Q9Y5B9	SP16H_HUMAN FACT complex subunit SPT16	956	960
				EEEEE	Q9Y5B9	SP16H_HUMAN FACT complex subunit SPT16	1007	1011
				EEEEE	Q2VWA4	SKOR2_HUMAN SKI family transcriptional corepressor 2	755	759
				EEEEEE	O43159	RRP8_HUMAN Ribosomal RNA-processing protein 8	65	70
				EEEEEE	Q9NRR4	RNC_HUMAN Ribonuclease 3	401	406
				EEEEEEE	Q8N819	PPM1N_HUMAN Probable protein phosphatase 1N	27	33
				EEEEE	Q684P5	RPGP2_HUMAN Rap1 GTPase-activating protein 2	132	136
				EEEEEEE	Q8WYR4	RSPH1_HUMAN Radial spoke head 1 homolog	195	201
				EEEEE	P52701	MSH6_HUMAN DNA mismatch repair protein Msh6	203	207
				EEEEVEEEEEEE	Q00722	PLCB2_HUMAN 1-phosphatidylinositol 4,5-bisphosphate phosphodiesterase beta-2	506	517
				EEEEE	Q6Q0C0	TRAF7_HUMAN E3 ubiquitin-protein ligase TRAF7	111	115
				EEEEE	O95425	SVIL_HUMAN Supervillin	1871	1875
				EEEEE	Q07283	TRHY_HUMAN Trichohyalin	662	666
				EEEEE	Q07283	TRHY_HUMAN Trichohyalin	908	912
				EEEELQQEEE	Q07283	TRHY_HUMAN Trichohyalin	992	1001
				EEEELQQEEE	Q07283	TRHY_HUMAN Trichohyalin	1052	1061
				EEEELQQEEE	Q07283	TRHY_HUMAN Trichohyalin	1112	1121
				EEEEVQQEEE	Q07283	TRHY_HUMAN Trichohyalin	1142	1151
				EEEELQQEEE	Q07283	TRHY_HUMAN Trichohyalin	1172	1181
				EEEEE	Q13188	STK3_HUMAN Serine/threonine-protein kinase 3	310	314
				EEEEE	Q86YW5	TRML1_HUMAN Trem-like transcript 1 protein	126	130
				EEEEE	P29353	SHC1_HUMAN SHC-transforming protein 1	339	343
				EEEEDEDFEEE	Q16825	PTN21_HUMAN Tyrosine-protein phosphatase non-receptor type 21	712	722
				EEEEEEEEEEEEEEE	Q4KMQ1	TPRN_HUMAN Taperin	607	621
				EEEEDEEEEE	P21675	TAF1_HUMAN Transcription initiation factor TFIID subunit 1	1827	1836
				EEEEEE	Q12874	SF3A3_HUMAN Splicing factor 3A subunit 3	357	362
				EEEEEEEEEEE	Q00839	HNRPU_HUMAN Heterogeneous nuclear ribonucleoprotein U	84	94
				EEEEE	P59044	NLRP6_HUMAN NACHT, LRR and PYD domains-containing protein 6	607	611
				EEEEEE	Q8IYW5	RN168_HUMAN E3 ubiquitin-protein ligase RNF168	152	157
				EEEEEE	Q15678	PTN14_HUMAN Tyrosine-protein phosphatase non-receptor type 14	711	716
				EEEEE	Q9Y458	TBX22_HUMAN T-box transcription factor TBX22	42	46
				EEEENQNQEEE	O15042	SR140_HUMAN U2 snRNP-associated SURP motif-containing protein	789	799
				EEEEE	P16989	YBOX3_HUMAN Y-box-binding protein 3	195	199
				EEEENGAEEEEEE	P20962	PTMS_HUMAN Parathymosin	39	51
				EEEDEGEEEDEEEEEE	P20962	PTMS_HUMAN Parathymosin	57	72
				EEEEEGGEEEEEEEEGDGEEE	P06454	PTMA_HUMAN Prothymosin alpha	55	75
				EEEGEEEEE	Q5TD94	RSH4A_HUMAN Radial spoke head protein 4 homolog A	507	515
				EEEEEEE	Q5TD94	RSH4A_HUMAN Radial spoke head protein 4 homolog A	567	573
				EEEEE	P45379	TNNT2_HUMAN Troponin T, cardiac muscle	57	61
				EEEEEEE	Q96C34	RUND1_HUMAN RUN domain-containing protein 1	24	30
				EEEELPEDEEELEEEEEE	Q9UPW8	UN13A_HUMAN Protein unc-13 homolog A	333	350
				EEEEEEEEE	A1YPR0	ZBT7C_HUMAN Zinc finger and BTB domain-containing protein 7C	154	162
				EEEEDEEEEEEE	Q96B54	ZN428_HUMAN Zinc finger protein 428	43	54
				EEEEE	Q96B54	ZN428_HUMAN Zinc finger protein 428	133	137
				EEEEEEEEE	Q96B54	ZN428_HUMAN Zinc finger protein 428	150	158
				EEEEE	P0CG23	ZN853_HUMAN Zinc finger protein 853	315	319
				EEEEEDGEEEE	Q8WV44	TRI41_HUMAN E3 ubiquitin-protein ligase TRIM41	62	72
				EEEVEEEEE	Q8WV44	TRI41_HUMAN E3 ubiquitin-protein ligase TRIM41	96	104
				EEEEEFIEEEDQEEEE	Q969Q1	TRI63_HUMAN E3 ubiquitin-protein ligase TRIM63	328	343
				EEEGEEEE	Q9BU19	ZN692_HUMAN Zinc finger protein 692	189	196
				EEEEEE	Q8N196	SIX5_HUMAN Homeobox protein SIX5	26	31
				EEEEE	Q9BXU3	TX13A_HUMAN Testis-expressed protein 13A	175	179
				EEEEE	Q9C0A1	ZFHX2_HUMAN Zinc finger homeobox protein 2	99	103
				EEEEEEAERGEEEEEVEEEEVEEE	Q9C0A1	ZFHX2_HUMAN Zinc finger homeobox protein 2	1699	1722
				EEEEE	Q5VUA4	ZN318_HUMAN Zinc finger protein 318	326	330
				EEEEE	Q8NC44	RETR2_HUMAN Reticulophagy regulator 2	386	390
				EEEGEFEEEAEEE	P68371	TBB4B_HUMAN Tubulin beta-4B chain	431	443
				EEEEE	Q8TBC5	ZSC18_HUMAN Zinc finger and SCAN domain-containing protein 18	323	327
				EEEEEDREEE	Q96NK8	NDF6_HUMAN Neurogenic differentiation factor 6	59	68
				EEEEE	P53805	RCAN1_HUMAN Calcipressin-1	223	227
				EEEEEE	Q9H1E5	TMX4_HUMAN Thioredoxin-related transmembrane protein 4	277	282
				EEEEE	Q9ULQ0	STRP2_HUMAN Striatin-interacting protein 2	372	376
				EEEEEAEEEEEEEEEEE	Q9NW82	WDR70_HUMAN WD repeat-containing protein 70	148	164
				EEEDEEEEEEE	A8MV65	VGLL3_HUMAN Transcription cofactor vestigial-like protein 3	64	74
				EEEEEEEEEEEEEEEEEEEE	Q96MU7	YTDC1_HUMAN YTH domain-containing protein 1	230	249
				EEEEGEDEEE	Q8N5A5	ZGPAT_HUMAN Zinc finger CCCH-type with G patch domain-containing protein	119	128
				EEEEEEEE	Q8N2Y8	RUSC2_HUMAN Iporin	1239	1246
				EEEEEEGEEEEEEEEEE	Q1XH10	SKDA1_HUMAN SKI/DACH domain-containing protein 1	412	428
				EEEEEEE	Q96ST3	SIN3A_HUMAN Paired amphipathic helix protein Sin3a	835	841
				EEEEE	Q6EMB2	TTLL5_HUMAN Tubulin polyglutamylase TTLL5	586	590
				EEEEE	Q6EMB2	TTLL5_HUMAN Tubulin polyglutamylase TTLL5	776	780
				EEEEE	Q9NZL6	RGL1_HUMAN Ral guanine nucleotide dissociation stimulator-like 1	215	219
				EEELSEEEEEEDEEEEE	Q9Y467	SALL2_HUMAN Sal-like protein 2	759	775
				EEEEE	Q8N895	ZN366_HUMAN Zinc finger protein 366	618	622
				EEEEEEEEE	Q8IY37	DHX37_HUMAN Probable ATP-dependent RNA helicase DHX37	160	168
				EEEEE	Q49AJ0	F135B_HUMAN Protein FAM135B	1129	1133
				EEEEE	Q9H819	DJC18_HUMAN DnaJ homolog subfamily C member 18	216	220
				EEEEEEE	Q5JV73	FRPD3_HUMAN FERM and PDZ domain-containing protein 3	683	689
				EEEEE	Q8NBN3	TM87A_HUMAN Transmembrane protein 87A	476	480
				EEEEEEEEEEE	Q8NCJ5	SPRY3_HUMAN SPRY domain-containing protein 3	373	383
				EEEEEEEEEQEEEEEEEEQEEEEEEEEEEEE	O60721	NCKX1_HUMAN Sodium/potassium/calcium exchanger 1	860	890
				EEEEE	Q9UHY1	NRBP_HUMAN Nuclear receptor-binding protein	44	48
				EEEEE	Q9H7V2	SYNG1_HUMAN Synapse differentiation-inducing gene protein 1	151	155
				EEEQPEEEAAEEEEE	P13805	TNNT1_HUMAN Troponin T, slow skeletal muscle	10	24
				EEEEE	A6NE52	WDR97_HUMAN WD repeat-containing protein 97	1103	1107
				EEEEEEEEEE	P30291	WEE1_HUMAN Wee1-like protein kinase	34	43
				EEEEEEEE	Q96Q04	LMTK3_HUMAN Serine/threonine-protein kinase LMTK3	639	646
				EEEEEEE	Q9NTI5	PDS5B_HUMAN Sister chromatid cohesion protein PDS5 homolog B	1325	1331
				EEEEE	A6NGG8	PCARE_HUMAN Photoreceptor cilium actin regulator	490	494
				EEEEEE	O00541	PESC_HUMAN Pescadillo homolog	458	463
				EEEEE	O00541	PESC_HUMAN Pescadillo homolog	478	482
				EEEDEEEELEEE	O15417	TNC18_HUMAN Trinucleotide repeat-containing gene 18 protein	1828	1839
				EEEEE	Q6ZUX3	TGRM2_HUMAN TOG array regulator of axonemal microtubules protein 2	469	473
				EEEEEEEGSPQEEEVEEEEENRAEEEEASTEEE	Q14160	SCRIB_HUMAN Protein scribble homolog	660	692
				EEEEE	Q96ER3	SAAL1_HUMAN Protein SAAL1	15	19
				EEEEE	Q9Y6F6	MRVI1_HUMAN Protein MRVI1	795	799
				EEEEE	Q6N069	NAA16_HUMAN N-alpha-acetyltransferase 16, NatA auxiliary subunit	630	634
				EEEEEEE	Q9NRD5	PICK1_HUMAN PRKCA-binding protein	382	388
				EEEEEE	Q8TAD8	SNIP1_HUMAN Smad nuclear-interacting protein 1	387	392
				EEEEEEEE	P21815	SIAL_HUMAN Bone sialoprotein 2	76	83
				EEEEEEEE	P21815	SIAL_HUMAN Bone sialoprotein 2	151	158
				EEEEE	O94993	SOX30_HUMAN Transcription factor SOX-30	743	747
				EEEEEEE	O94966	UBP19_HUMAN Ubiquitin carboxyl-terminal hydrolase 19	482	488
				EEEEE	Q16082	HSPB2_HUMAN Heat shock protein beta-2	172	176
				EEEEEE	Q5H9I0	TFDP3_HUMAN Transcription factor Dp family member 3	386	391
				EEEEE	Q9UJW9	SRTD3_HUMAN SERTA domain-containing protein 3	13	17
				EEEKEEEE	Q641Q2	WAC2A_HUMAN WASH complex subunit 2A	222	229
				EEEEE	Q6PJT7	ZC3HE_HUMAN Zinc finger CCCH domain-containing protein 14	313	317
				EEEEE	Q9UL36	ZN236_HUMAN Zinc finger protein 236	1094	1098
				EEEEDEDEEEEE	Q93073	SBP2L_HUMAN Selenocysteine insertion sequence-binding protein 2-like	989	1000
				EEEDEEEE	P32745	SSR3_HUMAN Somatostatin receptor type 3	349	356
				EEEEE	P18583	SON_HUMAN Protein SON	2131	2135
				EEEEEEE	Q5T5P2	SKT_HUMAN Sickle tail protein homolog	1123	1129
				EEEEEEE	Q5T5P2	SKT_HUMAN Sickle tail protein homolog	1481	1487
				EEEEE	Q5T5P2	SKT_HUMAN Sickle tail protein homolog	1606	1610
				EEEEEE	Q14940	SL9A5_HUMAN Sodium/hydrogen exchanger 5	703	708
				EEEEE	Q9P270	SLAI2_HUMAN SLAIN motif-containing protein 2	124	128
				EEEEEEEEE	Q96NB3	ZN830_HUMAN Zinc finger protein 830	162	170
				EEEEGEEE	Q9P2E3	ZNFX1_HUMAN NFX1-type zinc finger-containing protein 1	812	819
				EEEEE	Q8NEE8	TTC16_HUMAN Tetratricopeptide repeat protein 16	577	581
				EEEEE	Q96BR9	ZBT8A_HUMAN Zinc finger and BTB domain-containing protein 8A	429	433
				EEEESEEE	P49754	VPS41_HUMAN Vacuolar protein sorting-associated protein 41 homolog	20	27
				EEEEE	Q01831	XPC_HUMAN DNA repair protein complementing XP-C cells	30	34
				EEEEE	Q01831	XPC_HUMAN DNA repair protein complementing XP-C cells	124	128
				EEEEEEE	O75717	WDHD1_HUMAN WD repeat and HMG-box DNA-binding protein 1	829	835
				EEEEEEEEEEEEEE	A0A1W2PR82	PERC1_HUMAN Protein PERCC1	34	47
				EEEEKLEEE	Q9UHQ7	TCAL9_HUMAN Transcription elongation factor A protein-like 9	30	38
				EEEEE	Q7Z5M5	TMC3_HUMAN Transmembrane channel-like protein 3	943	947
				EEEEE	Q7Z404	TMC4_HUMAN Transmembrane channel-like protein 4	63	67
				EEEEE	P05060	SCG1_HUMAN Secretogranin-1	165	169
				EEEEEEE	O15209	ZBT22_HUMAN Zinc finger and BTB domain-containing protein 22	320	326
				EEEEEE	O95456	PSMG1_HUMAN Proteasome assembly chaperone 1	21	26
				EEEEEEEDEEEEEEEEEEE	Q6T4P5	PLPR3_HUMAN Phospholipid phosphatase-related protein type 3	441	459
				EEEEEEEDDDEEE	P49593	PPM1F_HUMAN Protein phosphatase 1F	101	113
				EEEEEE	O60315	ZEB2_HUMAN Zinc finger E-box-binding homeobox 2	1161	1166
				EEEEE	Q5TEC3	ZN697_HUMAN Zinc finger protein 697	130	134
				EEEEE	Q2NL82	TSR1_HUMAN Pre-rRNA-processing protein TSR1 homolog	440	444
				EEEVEEEEE	Q9P2H5	UBP35_HUMAN Ubiquitin carboxyl-terminal hydrolase 35	709	717
				EEEEEE	O15370	SOX12_HUMAN Transcription factor SOX-12	228	233
				EEEEE	Q9UHJ3	SMBT1_HUMAN Scm-like with four MBT domains protein 1	253	257
				EEEDEEEE	P51531	SMCA2_HUMAN Probable global transcription activator SNF2L2	643	650
				EEEEE	P51531	SMCA2_HUMAN Probable global transcription activator SNF2L2	1297	1301
				EEEEEEDEEE	P51531	SMCA2_HUMAN Probable global transcription activator SNF2L2	1518	1527
				EEEEEEEEEE	P51532	SMCA4_HUMAN Transcription activator BRG1	663	672
				EEEEE	P51532	SMCA4_HUMAN Transcription activator BRG1	1360	1364
				EEEEEGEEE	P51532	SMCA4_HUMAN Transcription activator BRG1	1576	1584
				EEEEEEEE	Q8WVN8	UB2Q2_HUMAN Ubiquitin-conjugating enzyme E2 Q2	139	146
				EEEEE	Q5TAA0	TTC22_HUMAN Tetratricopeptide repeat protein 22	116	120
				EEEEE	O75420	GGYF1_HUMAN GRB10-interacting GYF protein 1	206	210
				EEEEE	O75420	GGYF1_HUMAN GRB10-interacting GYF protein 1	335	339
				EEEEE	Q6ZRS2	SRCAP_HUMAN Helicase SRCAP	2227	2231
				EEEEEEEEDEEEEEEDEEEEEEEEEEEEEEEEEEEEEEE	Q5TCY1	TTBK1_HUMAN Tau-tubulin kinase 1	733	771
				EEEEE	Q9BXP5	SRRT_HUMAN Serrate RNA effector molecule homolog	271	275
				EEEEIKEEEEEE	Q9NRE2	TSH2_HUMAN Teashirt homolog 2	23	34
				EEEEE	Q6AWC2	WWC2_HUMAN Protein WWC2	878	882
				EEEEEEEE	Q8N8E2	ZN513_HUMAN Zinc finger protein 513	47	54
				EEEEEEE	Q92610	ZN592_HUMAN Zinc finger protein 592	1182	1188
				EEEEEEE	Q7L3S4	ZN771_HUMAN Zinc finger protein 771	8	14
				EEEEEEEEEEEE	Q8N0Z9	VSI10_HUMAN V-set and immunoglobulin domain-containing protein 10	463	474
				EEEEEE	Q96RL1	UIMC1_HUMAN BRCA1-A complex subunit RAP80	103	108
				EEEEEE	Q9ULD9	ZN608_HUMAN Zinc finger protein 608	285	290
				EEEEE	Q8N1F8	S11IP_HUMAN Serine/threonine-protein kinase 11-interacting protein	496	500
				EEEAGEEEEEE	Q8N1F8	S11IP_HUMAN Serine/threonine-protein kinase 11-interacting protein	517	527
				EEEEE	P25490	TYY1_HUMAN Transcriptional repressor protein YY1	43	47
				EEEEEEEDEEDEEEE	O00294	TULP1_HUMAN Tubby-related protein 1	117	131
				EEEEEEE	O00294	TULP1_HUMAN Tubby-related protein 1	248	254
				EEEEEEDEEEE	Q9H091	ZMY15_HUMAN Zinc finger MYND domain-containing protein 15	116	126
				EEEEEEEEEE	O95785	WIZ_HUMAN Protein Wiz	567	576
				EEEEE	P10073	ZSC22_HUMAN Zinc finger and SCAN domain-containing protein 22	24	28
				EEEEE	Q3MJ62	ZSC23_HUMAN Zinc finger and SCAN domain-containing protein 23	23	27
				EEEEEVVEAEEE	Q9P2Y4	ZN219_HUMAN Zinc finger protein 219	427	438
				EEEEE	Q12774	ARHG5_HUMAN Rho guanine nucleotide exchange factor 5	167	171
				EEEEEEEEEEEEE	Q9UQ88	CD11A_HUMAN Cyclin-dependent kinase 11A	292	304
				EEEEEEEEEEEEE	Q9UQ88	CD11A_HUMAN Cyclin-dependent kinase 11A	312	324
				EEEEEE	Q96L12	CALR3_HUMAN Calreticulin-3	357	362
				EEEEE	Q96BY7	ATG2B_HUMAN Autophagy-related protein 2 homolog B	867	871
				EEEEEE	Q6ZU67	BEND4_HUMAN BEN domain-containing protein 4	312	317
				EEEEE	Q92688	AN32B_HUMAN Acidic leucine-rich nuclear phosphoprotein 32 family member B	211	215
				EEEEE	Q92688	AN32B_HUMAN Acidic leucine-rich nuclear phosphoprotein 32 family member B	229	233
				EEEEEEGEEE	O43423	AN32C_HUMAN Acidic leucine-rich nuclear phosphoprotein 32 family member C	188	197
				EEEEEE	Q2VPB7	AP5B1_HUMAN AP-5 complex subunit beta-1	425	430
				EEEGEEEEE	Q5VYM1	CI131_HUMAN Uncharacterized protein C9orf131	99	107
				EEEEEEEEEEE	O94985	CSTN1_HUMAN Calsyntenin-1	925	935
				EEEEEEEEE	Q9HAW4	CLSPN_HUMAN Claspin	629	637
				EEELEEEEEKEEEEEEE	Q9HAW4	CLSPN_HUMAN Claspin	656	672
				EEEDEEEE	Q9HAW4	CLSPN_HUMAN Claspin	990	997
				EEEEE	Q9HAW4	CLSPN_HUMAN Claspin	1195	1199
				EEEEE	Q6ZS10	CL17A_HUMAN C-type lectin domain family 17, member A	18	22
				EEEEE	Q6ZS10	CL17A_HUMAN C-type lectin domain family 17, member A	44	48
				EEEEE	Q6ZS10	CL17A_HUMAN C-type lectin domain family 17, member A	70	74
				EEEEEEENEEE	Q8TD26	CHD6_HUMAN Chromodomain-helicase-DNA-binding protein 6	1866	1876
				EEEEEEEEEE	Q9UK99	FBX3_HUMAN F-box only protein 3	424	433
				EEEEE	G5E968	G5E968_HUMAN Chromogranin A (Parathyroid secretory protein 1), isoform CRA_b	153	157
				EEEEE	A9JX13	A9JX13_HUMAN Transcription factor 20	66	70
				EEEEEE	V9GYZ0	V9GYZ0_HUMAN HCG39342, isoform CRA_b	113	118
				EEEEEEDEEDEEEEE	A0A0G2JHL0	A0A0G2JHL0_HUMAN Bromodomain-containing protein 2 (Fragment)	492	506
				EEEEASTEEE	H0YDF9	H0YDF9_HUMAN Protein scribble homolog (Fragment)	1	10
				EEEEELEEEEEE	Q05GC8	Q05GC8_HUMAN Breast cancer anti-estrogen resistance 2	976	987
				EEEEEE	B3KXD6	B3KXD6_HUMAN Pescadillo homolog	319	324
				EEEEE	B3KXD6	B3KXD6_HUMAN Pescadillo homolog	339	343
				EEEEE	H7C5K2	H7C5K2_HUMAN Stromal interaction molecule 2 (Fragment)	282	286
				EEEGEEEEEEE	E9PHD9	E9PHD9_HUMAN Beta-1,4-N-acetylgalactosaminyltransferase 3 (Fragment)	509	519
				EEEEE	A0A075B757	A0A075B757_HUMAN Neuroblastoma breakpoint family member 14	535	539
				EEEEE	A0A087WTQ0	A0A087WTQ0_HUMAN Neuroblastoma breakpoint family member 14	264	268
				EEEEE	A0A087WY62	A0A087WY62_HUMAN Neuroblastoma breakpoint family member 26	797	801
				EEEEE	M0QXD6	M0QXD6_HUMAN Transcription initiation factor IIF subunit alpha (Fragment)	238	242
				EEEEDDEEEEEEEE	X6R3Q3	X6R3Q3_HUMAN Terminal uridylyltransferase 7	135	148
				EEEEE	A0A075B6Q3	A0A075B6Q3_HUMAN BCL-6 corepressor-like protein 1 (Fragment)	853	857
				EEEEEEEEE	A0A075B6Q3	A0A075B6Q3_HUMAN BCL-6 corepressor-like protein 1 (Fragment)	916	924
				EEEEE	A6NNK5	A6NNK5_HUMAN TP53-binding protein 1	1715	1719
				EEEEEE	C9J338	C9J338_HUMAN TRAF2 and NCK-interacting protein kinase (Fragment)	301	306
				EEEEE	A0A087WUW2	A0A087WUW2_HUMAN Neuroblastoma breakpoint family member 12	535	539
				EEEEGGCEEEE	F2Z2R5	F2Z2R5_HUMAN Chromodomain-helicase-DNA-binding protein 5	402	412
				EEEEEEEEEEE	M0R2K9	M0R2K9_HUMAN Peptidylprolyl isomerase (Fragment)	36	46
				EEEEE	J3KNU1	J3KNU1_HUMAN Cation channel sperm-associated protein 4 (Fragment)	333	337
				EEEEEKEEE	A0A0A0MTB2	A0A0A0MTB2_HUMAN Vascular endothelial growth factor A	96	104
				EEEEE	G3V4R8	G3V4R8_HUMAN Tubulin polyglutamylase TTLL5	95	99
				EEEEE	G3V4R8	G3V4R8_HUMAN Tubulin polyglutamylase TTLL5	285	289
				EEEEQRRKEEEEE	A0A0J9YWQ8	A0A0J9YWQ8_HUMAN Espin (Fragment)	151	163
				EEEEEEEDEEEEEEEEEEEEDEEEEEEEEEEEEEE	A0A3B3ITI0	A0A3B3ITI0_HUMAN Histone acetyltransferase (Fragment)	887	921
				EEEEEEEEEEEEEEE	A0A3B3ITI0	A0A3B3ITI0_HUMAN Histone acetyltransferase (Fragment)	1168	1182
				EEEEE	A0A1B0GVM0	A0A1B0GVM0_HUMAN Brain-enriched guanylate kinase-associated protein	487	491
				EEEPEDEEEEEEEEEYDEEEEEE	M0R2M5	M0R2M5_HUMAN Transcription elongation factor SPT5 (Fragment)	39	61
				EEEMEEEEEEEE	C9K073	C9K073_HUMAN Eukaryotic translation initiation factor 4 gamma 1 (Fragment)	461	472
				EEEEE	Q5T269	Q5T269_HUMAN Palmitoyltransferase	271	275
				EEEEE	H7C5A5	H7C5A5_HUMAN Stromal interaction molecule 2	574	578
				EEEEEKEEE	A0A0A0MSI7	A0A0A0MSI7_HUMAN Vascular endothelial growth factor A	96	104
				EEEEDEDDEEEEEEE	A0A494C028	A0A494C028_HUMAN Protein DEK	38	52
				EEEEEEEEEEEEE	A0A087WU89	A0A087WU89_HUMAN Uncharacterized protein C11orf95 (Fragment)	25	37
				EEEEE	A0A087WU89	A0A087WU89_HUMAN Uncharacterized protein C11orf95 (Fragment)	185	189
				EEEEEEAEEE	E7EV93	E7EV93_HUMAN Pericentriolar material 1 protein (Fragment)	661	670
				EEEENQNQEEE	E7ET15	E7ET15_HUMAN U2 snRNP-associated SURP motif-containing protein	788	798
				EEEEDDEEE	E9PIF2	E9PIF2_HUMAN RNA helicase	583	591
				EEEEQQEEEE	B1AM31	B1AM31_HUMAN Axonemal dynein light chain domain-containing protein 1 (Fragment)	848	857
				EEEEQRRKEEEEE	A0A0A0MSQ4	A0A0A0MSQ4_HUMAN Espin	202	214
				EEEEEEE	E5RFK4	E5RFK4_HUMAN Dematin (Fragment)	191	197
				EEEEE	Q5STV6	Q5STV6_HUMAN NF-kappa-B inhibitor-like protein 1	129	133
				EEEEE	A0A087WWR8	A0A087WWR8_HUMAN Extracellular sulfatase Sulf-1	344	348
				EEEEEEEEE	Q5T7U1	Q5T7U1_HUMAN General transcription factor 3C polypeptide 5	429	437
				EEEEEEE	C9JEH3	C9JEH3_HUMAN Angio-associated migratory cell protein	54	60
				EEEEE	I3L1L6	I3L1L6_HUMAN ATP-dependent RNA helicase DHX33 (Fragment)	7	11
				EEEEE	E9PS90	E9PS90_HUMAN Anoctamin (Fragment)	21	25
				EEEEE	E7EVX8	E7EVX8_HUMAN U4/U6 small nuclear ribonucleoprotein Prp31	25	29
				EEEEEEEEEMLISEEE	H3BTR0	H3BTR0_HUMAN ZFP91-CNTF readthrough (NMD candidate) (Fragment)	35	50
				EEEEE	M0R0Q7	M0R0Q7_HUMAN DNA ligase	153	157
				EEEEE	A0A087X002	A0A087X002_HUMAN Neuroblastoma breakpoint family member 10 (Fragment)	535	539
				EEEEE	A0A087X002	A0A087X002_HUMAN Neuroblastoma breakpoint family member 10 (Fragment)	681	685
				EEEEE	E9PL53	E9PL53_HUMAN Protein SAAL1 (Fragment)	15	19
				EEEEE	J3KRL7	J3KRL7_HUMAN Period circadian protein homolog 1	1246	1250
				EEEEEEEE	A0A087WWA0	A0A087WWA0_HUMAN Interferon regulatory factor 5	142	149
				EEEEEKEEE	A0A0A0MRQ4	A0A0A0MRQ4_HUMAN Vascular endothelial growth factor A	96	104
				EEEEEEEEEEE	M0R1Q0	M0R1Q0_HUMAN Peptidylprolyl isomerase (Fragment)	36	46
				EEEKKEEEE	A0A1C7CYY9	A0A1C7CYY9_HUMAN Voltage-dependent P/Q-type calcium channel subunit alpha	1200	1208
				EEEEE	Q5T188	Q5T188_HUMAN SHC-transforming protein 1 (Fragment)	92	96
				EEEEDEEEE	H7BXY3	H7BXY3_HUMAN ATP-dependent RNA helicase DHX30	160	168
				EEEEE	A0A590UK21	A0A590UK21_HUMAN Troponin T, cardiac muscle	47	51
				EEEEEEE	A0A0J9YXM6	A0A0J9YXM6_HUMAN WD repeat-containing protein 81	1152	1158
				EEEEE	A0A0J9YXM6	A0A0J9YXM6_HUMAN WD repeat-containing protein 81	1202	1206
				EEEEE	J3KPY9	J3KPY9_HUMAN Anthrax toxin receptor	285	289
				EEEEEEEEEEEEEEEEEEEEEDFEEEEEDEEEYFEEEEEEEEEFEEEFEEEEGELEEEEEEEDEEEEEE	C9JFV4	C9JFV4_HUMAN Proline-, glutamic acid- and leucine-rich protein 1	938	1006
				EEEEE	A0A087X0Y3	A0A087X0Y3_HUMAN Neuroblastoma breakpoint family member 9	264	268
				EEEEEEE	A0A2R8YHG6	A0A2R8YHG6_HUMAN ATP-binding cassette sub-family C member 8 (Fragment)	331	337
				EEEEE	D6RC04	D6RC04_HUMAN COMM domain-containing protein 10	51	55
				EEERREEEE	V9GYG6	V9GYG6_HUMAN Protein-L-isoaspartate O-methyltransferase domain-containing protein 2 (Fragment)	155	163
				EEEEE	A0A2R8Y583	A0A2R8Y583_HUMAN Transcription activator BRG1 (Fragment)	1	5
				EEEEE	A0A1B0GV05	A0A1B0GV05_HUMAN Rap1 GTPase-activating protein 2	173	177
				EEEEE	A0A1B0GV68	A0A1B0GV68_HUMAN FERM, ARHGEF and pleckstrin domain-containing protein 1	449	453
				EEEEEEEEE	A0A499FIG1	A0A499FIG1_HUMAN PAK4-inhibitor INKA1	63	71
				EEEEDEEE	E5RIQ4	E5RIQ4_HUMAN R3H and coiled-coil domain-containing protein 1 (Fragment)	257	264
				EEEEEEEEQEEEE	E9PPU7	E9PPU7_HUMAN Adenylate kinase 9 (Fragment)	198	210
				EEEEE	H0YCG3	H0YCG3_HUMAN Uncharacterized protein (Fragment)	160	164
				EEEKRLEEEE	H0Y8H9	H0Y8H9_HUMAN Cullin-9 (Fragment)	42	51
				EEEEE	A0A494C0A2	A0A494C0A2_HUMAN Neuroblastoma breakpoint family member 26 (Fragment)	671	675
				EEEEEDDEDEEEIEVEEE	H0Y5D5	H0Y5D5_HUMAN Cip1-interacting zinc finger protein (Fragment)	666	683
				EEEEE	F6VN83	F6VN83_HUMAN Iodotyrosine deiodinase 1	154	158
				EEEEE	S4R3V8	S4R3V8_HUMAN Lipolysis-stimulated lipoprotein receptor	561	565
				EEEEEEEEQEEEE	H0YCD1	H0YCD1_HUMAN Adenylate kinase 9 (Fragment)	86	98
				EEEEEEEEDDPLEEE	E9PL67	E9PL67_HUMAN Histone H4 transcription factor (Fragment)	49	63
				EEEEE	E9PR93	E9PR93_HUMAN Protein unc-93 homolog B1	45	49
				EEEEVEEEEE	A0A0G2JI09	A0A0G2JI09_HUMAN MutS protein homolog 5 (Fragment)	37	46
				EEEDEEEEEEEEE	E7EQU1	E7EQU1_HUMAN High mobility group protein B3 (Fragment)	181	193
				EEEEE	A0A087WY24	A0A087WY24_HUMAN Neuroblastoma breakpoint family member 12	806	810
				EEEEEEEEDEEEMEEEE	F8WFC1	F8WFC1_HUMAN Protein KRI1 homolog (Fragment)	138	154
				EEEEEEEGSPQEEEEEEEEENRAEEEEASTEEE	A0A0G2JMS7	A0A0G2JMS7_HUMAN Protein scribble homolog	579	611
				EEEMGEEEE	A0A2R8YDW2	A0A2R8YDW2_HUMAN Chromodomain-helicase-DNA-binding protein 4 (Fragment)	575	583
				EEEEEEEE	A0A087X080	A0A087X080_HUMAN Ryanodine receptor 3	1912	1919
				EEEEE	A0A087X080	A0A087X080_HUMAN Ryanodine receptor 3	2273	2277
				EEEEEEE	A0A087X080	A0A087X080_HUMAN Ryanodine receptor 3	3542	3548
				EEEEE	A0A087X080	A0A087X080_HUMAN Ryanodine receptor 3	4115	4119
				EEEEE	A0A087X080	A0A087X080_HUMAN Ryanodine receptor 3	4458	4462
				EEEEEEEEEEEEVEEEEE	C9JU31	C9JU31_HUMAN Coiled-coil domain-containing protein 136	65	82
				EEEEEKEEE	A0A5F9ZH41	A0A5F9ZH41_HUMAN Vascular endothelial growth factor A	96	104
				EEEEE	A0A087WVG0	A0A087WVG0_HUMAN Neuroblastoma breakpoint family member 9	535	539
				EEEEEE	A0A2R8Y6W8	A0A2R8Y6W8_HUMAN General transcription and DNA repair factor IIH helicase subunit XPB	259	264
				EEEEEEE	A0A2R8Y4Z4	A0A2R8Y4Z4_HUMAN ATP-binding cassette sub-family C member 8	968	974
				EEEEE	B7WPH3	B7WPH3_HUMAN Cat eye syndrome critical region protein 2	170	174
				EEEEE	A0A2R8YFK9	A0A2R8YFK9_HUMAN Chromodomain-helicase-DNA-binding protein 4	94	98
				EEEEEE	A0A2R8YFK9	A0A2R8YFK9_HUMAN Chromodomain-helicase-DNA-binding protein 4	134	139
				EEEMGEEEE	A0A2R8YFK9	A0A2R8YFK9_HUMAN Chromodomain-helicase-DNA-binding protein 4	1276	1284
				EEEEEEYEEEEEEDYDEEEEE	J3QLA3	J3QLA3_HUMAN [F-actin]-monooxygenase MICAL3 (Fragment)	2	22
				EEEEEGGEEEEEEEE	B8ZZQ6	B8ZZQ6_HUMAN Prothymosin alpha	54	68
				EEEEEEEEEE	A0A2R8Y440	A0A2R8Y440_HUMAN Transcription activator BRG1 (Fragment)	239	248
				EEEEE	A0A2R8Y440	A0A2R8Y440_HUMAN Transcription activator BRG1 (Fragment)	903	907
				EEEEEGEEE	A0A2R8Y440	A0A2R8Y440_HUMAN Transcription activator BRG1 (Fragment)	1121	1129
				EEEEEEDEEE	A0A0U1RR09	A0A0U1RR09_HUMAN Probable global transcription activator SNF2L2 (Fragment)	164	173
				EEEEEEEDEEEE	A0A2R8Y890	A0A2R8Y890_HUMAN TPR and ankyrin repeat-containing protein 1 (Fragment)	106	117
				EEEEEEEEEE	F8W914	F8W914_HUMAN Reticulon	6	15
				EEEEEEEEEEEEEEEEEEEEEEEE	A0A0G2JIR1	A0A0G2JIR1_HUMAN Histone-lysine N-methyltransferase EHMT2	357	380
				EEEEE	X6R6D0	X6R6D0_HUMAN SHC-transforming protein 1	110	114
				EEEEEEEE	H3BP78	H3BP78_HUMAN Fanconi anemia group I protein (Fragment)	516	523
				EEEDEAEEEE	K7ES28	K7ES28_HUMAN Protein strawberry notch homolog 2	183	192
				EEERKRREEEE	I1E4Y6	I1E4Y6_HUMAN GRB10-interacting GYF protein 2	796	806
				EEEEE	H0YF64	H0YF64_HUMAN Calcipressin-3 (Fragment)	73	77
				EEEEEEEE	A0A0B4J2E5	A0A0B4J2E5_HUMAN Uncharacterized protein	240	247
				EEEEEEE	A0A2R8YDG0	A0A2R8YDG0_HUMAN ATP-binding cassette sub-family C member 8	968	974
				EEEEEE	H0YNS2	H0YNS2_HUMAN DDB1- and CUL4-associated factor 11 (Fragment)	31	36
				EEEEEEEEEEE	M0R304	M0R304_HUMAN Peptidyl-prolyl cis-trans isomerase FKBP8	36	46
				EEEEEEEEEEE	M0R1S6	M0R1S6_HUMAN Peptidylprolyl isomerase (Fragment)	36	46
				EEEEEE	A0A0C4DFL8	A0A0C4DFL8_HUMAN Lysine-specific demethylase 4B	419	424
				EEEEEEEEEQEEEEEEEEQEEEEEEEEEEEE	F5H127	F5H127_HUMAN Sodium/potassium/calcium exchanger 1	842	872
				EEEEE	A0A087X1F1	A0A087X1F1_HUMAN Mucosal addressin cell adhesion molecule 1	170	174
				EEEEEEEEEE	A0A2R8Y6N0	A0A2R8Y6N0_HUMAN Transcription activator BRG1 (Fragment)	158	167
				EEEEE	A0A2R8Y6N0	A0A2R8Y6N0_HUMAN Transcription activator BRG1 (Fragment)	855	859
				EEEEEGEEE	A0A2R8Y6N0	A0A2R8Y6N0_HUMAN Transcription activator BRG1 (Fragment)	1074	1082
				EEEEGEEE	Q5JXR7	Q5JXR7_HUMAN NFX1-type zinc finger-containing protein 1 (Fragment)	616	623
				EEEEE	A0A2R8Y534	A0A2R8Y534_HUMAN DnaJ homolog subfamily C member 21	234	238
				EEEEE	F5H6N4	F5H6N4_HUMAN Chromodomain-helicase-DNA-binding protein 4 (Fragment)	94	98
				EEEEEE	F5H6N4	F5H6N4_HUMAN Chromodomain-helicase-DNA-binding protein 4 (Fragment)	134	139
				EEEDEEEE	H0YJZ6	H0YJZ6_HUMAN Endoribonuclease Dicer (Fragment)	97	104
				EEEEEEE	E5RFQ8	E5RFQ8_HUMAN Nucleoplasmin-2 (Fragment)	129	135
				EEEEEE	E7EWI0	E7EWI0_HUMAN Membrane-associated guanylate kinase, WW and PDZ domain-containing protein 2	233	238
				EEEEEEE	A0A140T947	A0A140T947_HUMAN Pre-mRNA-splicing factor ATP-dependent RNA helicase DHX16 (Fragment)	133	139
				EEEEE	A0A2R8Y523	A0A2R8Y523_HUMAN Transcription activator BRG1 (Fragment)	481	485
				EEEEEGEEE	A0A2R8Y523	A0A2R8Y523_HUMAN Transcription activator BRG1 (Fragment)	728	736
				EEEEEE	H0YM56	H0YM56_HUMAN DDB1- and CUL4-associated factor 11 (Fragment)	31	36
				EEEEE	A0A3B3ITZ5	A0A3B3ITZ5_HUMAN DBF4-type zinc finger-containing protein 2 (Fragment)	88	92
				EEEESEEE	D3DQV9	D3DQV9_HUMAN Eukaryotic translation initiation factor 4 gamma 2 (Fragment)	898	905
				EEEEE	A0A087WUR2	A0A087WUR2_HUMAN Neuroblastoma breakpoint family member 14	500	504
				EEEEGEEEE	D6R9V3	D6R9V3_HUMAN Coiled-coil and C2 domain-containing protein 2A (Fragment)	221	229
				EEEEEE	H0YKR8	H0YKR8_HUMAN DDB1- and CUL4-associated factor 11 (Fragment)	31	36
				EEEGEEEEEEE	A0A0C4DG73	A0A0C4DG73_HUMAN Ubiquitin carboxyl-terminal hydrolase (Fragment)	767	777
				EEEEDEEE	A0A0R4J2E2	A0A0R4J2E2_HUMAN R3H and coiled-coil domain-containing protein 1	257	264
				EEEESAAEEE	F5H0Q6	F5H0Q6_HUMAN CLK4-associating serine/arginine-rich protein	183	192
				EEEVADGEEEEEEEEEEEEEEE	Q8N7S5	Q8N7S5_HUMAN Phosphoinositide phospholipase C	64	85
				EEEEEEEEEE	A0A087X0N0	A0A087X0N0_HUMAN Trafficking kinesin-binding protein 1	615	624
				EEEEE	B8ZZH7	B8ZZH7_HUMAN INO80 complex subunit B (Fragment)	150	154
				EEEQKEEEE	A0A0A0MRX2	A0A0A0MRX2_HUMAN DDRGK domain-containing protein 1	166	174
				EEEEEEEEEEEEE	V9GY54	V9GY54_HUMAN DDB1- and CUL4-associated factor 8	100	112
				EEEDMEEEE	H7C5G8	H7C5G8_HUMAN RNA-binding protein 28 (Fragment)	30	38
				EEEEEE	E7ENQ1	E7ENQ1_HUMAN Mitogen-activated protein kinase kinase kinase kinase 4	327	332
				EEEERRRAEEE	E7ENQ1	E7ENQ1_HUMAN Mitogen-activated protein kinase kinase kinase kinase 4	447	457
				EEEEEEEEEYEEEEEEDYDEEEEE	J3QR21	J3QR21_HUMAN [F-actin]-monooxygenase MICAL3 (Fragment)	23	46
				EEEEEEE	C9JG97	C9JG97_HUMAN Angio-associated migratory cell protein	34	40
				EEEEEE	D6RCQ3	D6RCQ3_HUMAN BRCA1-A complex subunit RAP80	103	108
				EEEEE	H7C3V3	H7C3V3_HUMAN SH3 domain-binding glutamic acid-rich protein (Fragment)	64	68
				EEEEE	A0A0A0MT66	A0A0A0MT66_HUMAN Secretogranin-1 (Fragment)	145	149
				EEEEE	G3V5I6	G3V5I6_HUMAN Zinc finger CCCH domain-containing protein 14	158	162
				EEEKKEEEE	A0A1B0GTI4	A0A1B0GTI4_HUMAN Voltage-dependent P/Q-type calcium channel subunit alpha	1200	1208
				EEEEGEEE	Q5JXR6	Q5JXR6_HUMAN NFX1-type zinc finger-containing protein 1	812	819
				EEEEE	G3V3S3	G3V3S3_HUMAN Brain-enriched guanylate kinase-associated protein (Fragment)	280	284
				EEEEE	A0A590UK17	A0A590UK17_HUMAN Serine/threonine-protein kinase SBK1	73	77
				EEEEE	F8WB93	F8WB93_HUMAN Transcription factor Sp4	7	11
				EEEEDEEEEE	A0A1B0GVL4	A0A1B0GVL4_HUMAN Protein FAM193A	1196	1205
				EEEEEEE	A0A2R8Y775	A0A2R8Y775_HUMAN ATP-binding cassette sub-family C member 8 (Fragment)	25	31
				EEEEEEEEEE	A0A2R8YGG3	A0A2R8YGG3_HUMAN Transcription activator BRG1 (Fragment)	468	477
				EEEEE	A0A2R8YGG3	A0A2R8YGG3_HUMAN Transcription activator BRG1 (Fragment)	1165	1169
				EEEEEGEEE	A0A2R8YGG3	A0A2R8YGG3_HUMAN Transcription activator BRG1 (Fragment)	1384	1392
				EEEEEEEEEEEEEEEEEEEEEEEE	A0A0G2JRR0	A0A0G2JRR0_HUMAN Histone-lysine N-methyltransferase EHMT2 (Fragment)	12	35
				EEEEE	A0A087WZS8	A0A087WZS8_HUMAN Neuroblastoma breakpoint family member 26	535	539
				EEEEE	F5H522	F5H522_HUMAN Voltage-dependent L-type calcium channel subunit alpha	793	797
				EEEEE	A0A2R8Y840	A0A2R8Y840_HUMAN Chromodomain-helicase-DNA-binding protein 8 (Fragment)	599	603
				EEEEKVVEEE	H0Y390	H0Y390_HUMAN Microtubule-actin cross-linking factor 1, isoforms 1/2/3/5 (Fragment)	548	557
				EEEEQEEEE	E7EPN8	E7EPN8_HUMAN Troponin T, cardiac muscle (Fragment)	12	20
				EEEEE	E7EPN8	E7EPN8_HUMAN Troponin T, cardiac muscle (Fragment)	52	56
				EEEEE	A0A087WTH4	A0A087WTH4_HUMAN Neuroblastoma breakpoint family member 11 (Fragment)	460	464
				EEEEQRRKEEEEE	A0A0J9YY76	A0A0J9YY76_HUMAN Espin (Fragment)	124	136
				EEEAEEEE	M0R2K1	M0R2K1_HUMAN Radial spoke head protein 6 homolog A	366	373
				EEEGDEEEE	M0R2K1	M0R2K1_HUMAN Radial spoke head protein 6 homolog A	504	512
				EEEEDLGEEEE	M0R2K1	M0R2K1_HUMAN Radial spoke head protein 6 homolog A	564	574
				EEEEE	A0A0G2JL21	A0A0G2JL21_HUMAN Advanced glycosylation end product-specific receptor	129	133
				EEEKEEEE	J3KP36	J3KP36_HUMAN WASH complex subunit 2C	166	173
				EEEEE	C9JUN5	C9JUN5_HUMAN Coiled-coil domain-containing protein 12 (Fragment)	46	50
				EEEEE	N0DVX5	N0DVX5_HUMAN DBF4-type zinc finger-containing protein 2	86	90
				EEEEEE	J3QR92	J3QR92_HUMAN Proline-rich protein 29	41	46
				EEEEE	A0A2R8Y685	A0A2R8Y685_HUMAN Chromodomain-helicase-DNA-binding protein 4	87	91
				EEEEEE	A0A2R8Y685	A0A2R8Y685_HUMAN Chromodomain-helicase-DNA-binding protein 4	127	132
				EEEEEE	A0A0E3D6M1	A0A0E3D6M1_HUMAN Membrane-associated guanylate kinase, WW and PDZ domain-containing protein 2	95	100
				EEEMEEEEEEEE	C9J2Z7	C9J2Z7_HUMAN Eukaryotic translation initiation factor 4 gamma 1 (Fragment)	454	465
				EEEEEEEEE	A0A0B4J1T8	A0A0B4J1T8_HUMAN Ephrin type-A receptor 6	55	63
				EEEEEEEEEE	A0A2R8Y7S2	A0A2R8Y7S2_HUMAN Transcription activator BRG1	663	672
				EEEEE	A0A2R8Y7S2	A0A2R8Y7S2_HUMAN Transcription activator BRG1	1327	1331
				EEEEEGEEE	A0A2R8Y7S2	A0A2R8Y7S2_HUMAN Transcription activator BRG1	1575	1583
				EEEDLGEEEEE	F5H1N7	F5H1N7_HUMAN Capping protein-inhibiting regulator of actin dynamics	390	400
				EEEEE	A0A3B3ITW6	A0A3B3ITW6_HUMAN Kinesin-like protein KIF1A	688	692
				EEEEEEEEEEDEEEE	A0A3B3ITW6	A0A3B3ITW6_HUMAN Kinesin-like protein KIF1A	899	913
				EEEEEE	C9J011	C9J011_HUMAN Zinc finger protein 35	22	27
				EEEEE	A0A0A0MSA1	A0A0A0MSA1_HUMAN Voltage-dependent L-type calcium channel subunit alpha	768	772
				EEEEE	F6R8P8	F6R8P8_HUMAN SH3-containing GRB2-like protein 3-interacting protein 1 (Fragment)	108	112
				EEEEEE	F5H709	F5H709_HUMAN Probable 28S rRNA (cytosine(4447)-C(5))-methyltransferase (Fragment)	113	118
				EEEEEEE	H3BRY2	H3BRY2_HUMAN Zinc finger protein 771	8	14
				EEEEE	E9PMD2	E9PMD2_HUMAN Protein SAAL1	15	19
				EEEEE	K7ELK0	K7ELK0_HUMAN Amyloid-like protein 1 (Fragment)	146	150
				EEEEE	K7ELK0	K7ELK0_HUMAN Amyloid-like protein 1 (Fragment)	167	171
				EEEEEE	H0YLF1	H0YLF1_HUMAN DDB1- and CUL4-associated factor 11	31	36
				EEEKVKEEEE	B4DXS3	B4DXS3_HUMAN Armadillo repeat-containing protein 3	426	435
				EEEEE	F8W6G1	F8W6G1_HUMAN Nuclear receptor-binding protein	44	48
				EEEEEEDEEE	C9JIZ2	C9JIZ2_HUMAN HMG box transcription factor BBX (Fragment)	41	50
				EEEEGIREEEE	H3BTF4	H3BTF4_HUMAN MAX gene-associated protein (Fragment)	1120	1130
				EEEEEE	A0A0D9SG99	A0A0D9SG99_HUMAN Protein GREB1 (Fragment)	60	65
				EEEEE	A0A590UJS4	A0A590UJS4_HUMAN Nipped-B protein	2583	2587
				EEEEEEEEE	D6RJM6	D6RJM6_HUMAN PR domain zinc finger protein 2 (Fragment)	67	75
				EEEEKVVEEE	A0A590UJG2	A0A590UJG2_HUMAN Microtubule-actin cross-linking factor 1, isoforms 1/2/3/5	1363	1372
				EEEEEEE	A0A3B3ITL8	A0A3B3ITL8_HUMAN Sorbin and SH3 domain-containing protein 2 (Fragment)	286	292
				EEEEEEEEE	E7ESG2	E7ESG2_HUMAN Claspin	629	637
				EEELEEEEEKEEEEEEE	E7ESG2	E7ESG2_HUMAN Claspin	656	672
				EEEDEEEE	E7ESG2	E7ESG2_HUMAN Claspin	937	944
				EEEEE	E7ESG2	E7ESG2_HUMAN Claspin	1142	1146
				EEEEEEEE	H0YCE2	H0YCE2_HUMAN Acidic leucine-rich nuclear phosphoprotein 32 family member E (Fragment)	1	8
				EEEEEEEE	H0YCE2	H0YCE2_HUMAN Acidic leucine-rich nuclear phosphoprotein 32 family member E (Fragment)	72	79
				EEEEEEEEEEEEE	A0A0D9SER5	A0A0D9SER5_HUMAN Cyclin-dependent kinase 11B	292	304
				EEEEEEEEEEEEE	A0A0D9SER5	A0A0D9SER5_HUMAN Cyclin-dependent kinase 11B	312	324
				EEEEEEEE	F8VPF7	F8VPF7_HUMAN Voltage-gated hydrogen channel 1 (Fragment)	48	55
				EEEEEE	H0YN07	H0YN07_HUMAN Importin-4 (Fragment)	81	86
				EEEEE	F8W1T8	F8W1T8_HUMAN C-type lectin domain family 17, member A	18	22
				EEEEE	F8W1T8	F8W1T8_HUMAN C-type lectin domain family 17, member A	44	48
				EEEEE	F8W1T8	F8W1T8_HUMAN C-type lectin domain family 17, member A	70	74
				EEEKKEEEE	A0A1B0GU81	A0A1B0GU81_HUMAN Voltage-dependent P/Q-type calcium channel subunit alpha	1199	1207
				EEEEEEEEEE	A0A2R8YGP5	A0A2R8YGP5_HUMAN Transcription activator BRG1 (Fragment)	621	630
				EEEEE	A0A087X0R2	A0A087X0R2_HUMAN Mediator of DNA damage checkpoint protein 1	12	16
				EEEAVGEEEE	A0A087WSZ7	A0A087WSZ7_HUMAN Phosphodiesterase	654	663
				EEEMEEEEEEEE	E9PGM1	E9PGM1_HUMAN Eukaryotic translation initiation factor 4 gamma 1	367	378
				EEEEEKEEE	J3KPA4	J3KPA4_HUMAN Vascular endothelial growth factor A	96	104
				EEEEEEEEE	J3KSW1	J3KSW1_HUMAN Phosphoinositide 3-kinase regulatory subunit 5	321	329
				EEEEEEEEQEEEE	A0A075B7F5	A0A075B7F5_HUMAN Adenylate kinase 9 (Fragment)	21	33
				EEEEEEEEEEE	A0A087X0M4	A0A087X0M4_HUMAN Kanadaptin	594	604
				EEEMEEEEEEEE	C9JF13	C9JF13_HUMAN Eukaryotic translation initiation factor 4 gamma 1 (Fragment)	395	406
				EEEEEEE	Q5TAQ7	Q5TAQ7_HUMAN DDB1- and CUL4-associated factor 8 (Fragment)	100	106
				EEEEEE	F5GWB7	F5GWB7_HUMAN Probable 28S rRNA (cytosine(4447)-C(5))-methyltransferase (Fragment)	113	118
				EEEEEEEEEEEEE	J3KT64	J3KT64_HUMAN Peripheral-type benzodiazepine receptor-associated protein 1 (Fragment)	394	406
				EEEEEEEEDEEEE	J3KT64	J3KT64_HUMAN Peripheral-type benzodiazepine receptor-associated protein 1 (Fragment)	466	478
				EEEEEE	D6REK3	D6REK3_HUMAN Spliceosome-associated protein CWC27 homolog	212	217
				EEEEEE	G3XAN5	G3XAN5_HUMAN Aspartate beta-hydroxylase, isoform CRA_c	140	145
				EEEEEEEEEEEEE	Q5QPR4	Q5QPR4_HUMAN Cyclin-dependent kinase 11A	255	267
				EEEEEEEEEEEEE	Q5QPR4	Q5QPR4_HUMAN Cyclin-dependent kinase 11A	275	287
				EEEEEEEEEE	A0A2R8Y7A1	A0A2R8Y7A1_HUMAN Connector enhancer of kinase suppressor of ras 2	828	837
				EEEEEEE	E7EX92	E7EX92_HUMAN Beta/gamma crystallin domain-containing protein 2	172	178
				EEEEEE	A0A1B0GWI0	A0A1B0GWI0_HUMAN Zinc finger E-box-binding homeobox 2	902	907
				EEEYEEEE	C9J4F3	C9J4F3_HUMAN Protocadherin-15	1486	1493
				EEEEEE	K7EQ54	K7EQ54_HUMAN Lysine-specific demethylase 4B (Fragment)	165	170
				EEEEEEDEEE	A0A0U1RQW7	A0A0U1RQW7_HUMAN Probable global transcription activator SNF2L2 (Fragment)	204	213
				EEEEE	A0A1W2PRG7	A0A1W2PRG7_HUMAN FYVE, RhoGEF and PH domain-containing protein 5 (Fragment)	140	144
				EEEEE	A0A087WVU4	A0A087WVU4_HUMAN Neuroblastoma breakpoint family member 14	535	539
				EEEEE	A0A087WVU4	A0A087WVU4_HUMAN Neuroblastoma breakpoint family member 14	756	760
				EEEEE	A0A087WVU4	A0A087WVU4_HUMAN Neuroblastoma breakpoint family member 14	925	929
				EEEEE	A0A087WVU4	A0A087WVU4_HUMAN Neuroblastoma breakpoint family member 14	1169	1173
				EEEEE	A0A087WVU4	A0A087WVU4_HUMAN Neuroblastoma breakpoint family member 14	1413	1417
				EEEEE	A0A087WVU4	A0A087WVU4_HUMAN Neuroblastoma breakpoint family member 14	1657	1661
				EEEEKSLEEE	F6QMI7	F6QMI7_HUMAN Dystonin	1469	1478
				EEEEEEEEEE	A0A2R8Y700	A0A2R8Y700_HUMAN Connector enhancer of kinase suppressor of ras 2	798	807
				EEEEE	A0A499FJM7	A0A499FJM7_HUMAN Troponin T, cardiac muscle	46	50
				EEEDEEEEE	H7C559	H7C559_HUMAN Serine/threonine-protein phosphatase 4 regulatory subunit 2 (Fragment)	133	141
				EEEEEKEEE	H3BLW8	H3BLW8_HUMAN Vascular endothelial growth factor A	96	104
				EEESKKEEEEE	H0YD58	H0YD58_HUMAN WD repeat-containing protein 78 (Fragment)	72	82
				EEEEACLEEEEEEE	M0QXS4	M0QXS4_HUMAN Coiled-coil domain-containing protein 97 (Fragment)	22	35
				EEEEEEEDEEEE	A0A2R8Y7N6	A0A2R8Y7N6_HUMAN TPR and ankyrin repeat-containing protein 1 (Fragment)	435	446
				EEEEEEEE	Q5SVH5	Q5SVH5_HUMAN Importin-9 (Fragment)	30	37
				EEEKEEEE	A0A0A0MT65	A0A0A0MT65_HUMAN WASH complex subunit 2C (Fragment)	167	174
				EEEEEEDEEE	B1ALF6	B1ALF6_HUMAN Probable global transcription activator SNF2L2	206	215
				EEEEE	A0A087X0T6	A0A087X0T6_HUMAN Centrosomal protein kizuna (Fragment)	317	321
				EEEEEEEDEEEEEEEEEEEEDEEEEEEEEEEEEEE	A0A3B3IU93	A0A3B3IU93_HUMAN Histone acetyltransferase (Fragment)	887	921
				EEEEQRRKEEEEE	A0A2R8YG57	A0A2R8YG57_HUMAN Espin (Fragment)	120	132
				EEEEE	H7C2G0	H7C2G0_HUMAN SH3 domain-binding glutamic acid-rich protein (Fragment)	120	124
				EEEEEE	C9JBA5	C9JBA5_HUMAN Immunoglobulin superfamily member 11	246	251
				EEEEE	C9JGL8	C9JGL8_HUMAN Pentatricopeptide repeat-containing protein 1, mitochondrial (Fragment)	83	87
				EEEEE	C0IP14	C0IP14_HUMAN Advanced glycosylation end product-specific receptor	109	113
				EEEEEEAEEE	A0A4W8VX11	A0A4W8VX11_HUMAN Pericentriolar material 1 protein	623	632
				EEEEEE	A0A4W8VX11	A0A4W8VX11_HUMAN Pericentriolar material 1 protein	918	923
				EEEEEEDEDEEEEE	A0A0G2JHN8	A0A0G2JHN8_HUMAN Bromodomain-containing protein 2 (Fragment)	20	33
				EEEEE	A0A0G2JHN8	A0A0G2JHN8_HUMAN Bromodomain-containing protein 2 (Fragment)	161	165
				EEEEEEEEEEEEEEEEEEEEEEEE	A2ABF8	A2ABF8_HUMAN Histone-lysine N-methyltransferase EHMT2	357	380
				EEEEEEDEEE	A0A1W2PS06	A0A1W2PS06_HUMAN Probable global transcription activator SNF2L2 (Fragment)	203	212
				EEEELPEDEEELEEEEEE	F8W0P6	F8W0P6_HUMAN Protein unc-13 homolog A	333	350
				EEEEE	A0A087WTG0	A0A087WTG0_HUMAN Neuroblastoma breakpoint family member 26	500	504
				EEEEMEEEEEEEE	F5GZB4	F5GZB4_HUMAN Lipoxygenase homology domain-containing protein 1	966	978
				EEEEE	S4R2X0	S4R2X0_HUMAN Neuroblastoma breakpoint family member 1	806	810
				EEEEEE	A0A0A0MRZ6	A0A0A0MRZ6_HUMAN Lysosomal-trafficking regulator	31	36
				EEEEE	A0A140TA04	A0A140TA04_HUMAN NF-kappa-B inhibitor-like protein 1 (Fragment)	152	156
				EEEEEEETEEEEEE	A0A1W2PQP8	A0A1W2PQP8_HUMAN IQ motif and SEC7 domain-containing protein 2	81	94
				EEEEEEEE	A0A1B0GUH2	A0A1B0GUH2_HUMAN Voltage-dependent L-type calcium channel subunit alpha-1D (Fragment)	72	79
				EEEAVMEEEE	B7Z5R6	B7Z5R6_HUMAN Next to BRCA1 gene 1 protein	676	685
				EEEEE	Q5SZG2	Q5SZG2_HUMAN GA-binding protein subunit beta-2	286	290
				EEEEEEKEEFEEE	J3KRQ5	J3KRQ5_HUMAN Piezo-type mechanosensitive ion channel component 2	463	475
				EEEEEE	J3KRQ5	J3KRQ5_HUMAN Piezo-type mechanosensitive ion channel component 2	642	647
				EEEEESEEEEE	J3KRQ5	J3KRQ5_HUMAN Piezo-type mechanosensitive ion channel component 2	905	915
				EEEEE	A0A087WVV8	A0A087WVV8_HUMAN Neuroblastoma breakpoint family member 26	264	268
				EEEEEE	E7EUH7	E7EUH7_HUMAN Pseudouridylate synthase 7 homolog	81	86
				EEEEE	G3XAH6	G3XAH6_HUMAN Poly(A) polymerase	53	57
				EEEEEE	A0A087WWY9	A0A087WWY9_HUMAN Ras and Rab interactor 3	24	29
				EEEEEEEE	M0R2A4	M0R2A4_HUMAN BRISC and BRCA1-A complex member 1 (Fragment)	11	18
				EEEEE	A0A087WU97	A0A087WU97_HUMAN Neuroblastoma breakpoint family member 20	264	268
				EEEEEEEE	H3BR63	H3BR63_HUMAN Telomeric repeat-binding factor 2-interacting protein 1 (Fragment)	32	39
				EEEEEE	G3V3B0	G3V3B0_HUMAN Apoptotic chromatin condensation inducer in the nucleus	177	182
				EEEEEIEEE	A0A2R8YF72	A0A2R8YF72_HUMAN Myelin transcription factor 1-like protein	130	138
				EEEEEEEEEEEEEEEE	A0A2R8YF72	A0A2R8YF72_HUMAN Myelin transcription factor 1-like protein	152	167
				EEEEEEEE	H7BXC7	H7BXC7_HUMAN Pleckstrin homology domain-containing family G member 2 (Fragment)	461	468
				EEEEE	G3V311	G3V311_HUMAN Pleckstrin homology domain-containing family G member 3	83	87
				EEEEEEE	E9PPJ0	E9PPJ0_HUMAN Splicing factor 3B subunit 2	703	709
				EEEEEEEE	E7ESZ3	E7ESZ3_HUMAN Pleckstrin homology domain-containing family G member 2	534	541
				EEEERRYYEEE	E7EPK0	E7EPK0_HUMAN LIM and calponin homology domains-containing protein 1	651	661
				EEEEE	A0A087X0J8	A0A087X0J8_HUMAN Neuroblastoma breakpoint family member 12	264	268
				EEEEEEEE	E5RFJ5	E5RFJ5_HUMAN Telomeric repeat-binding factor 1 (Fragment)	55	62
				EEEEE	H0Y9V6	H0Y9V6_HUMAN DnaJ homolog subfamily C member 18 (Fragment)	8	12
				EEEEEEEEE	J3KPI6	J3KPI6_HUMAN Mitogen-activated protein kinase kinase kinase	30	38
				EEEELLMEEEEE	M0R044	M0R044_HUMAN MPN domain-containing protein	184	195
				EEEEE	A0A0J9YX63	A0A0J9YX63_HUMAN Gamma-tubulin complex component (Fragment)	130	134
				EEEEEE	C9JNT4	C9JNT4_HUMAN Inositol 1,4,5-trisphosphate receptor-interacting protein-like 1 (Fragment)	134	139
				EEEEEEE	C9J140	C9J140_HUMAN SH3 domain-binding protein 5	23	29
				EEEEE	C9J140	C9J140_HUMAN SH3 domain-binding protein 5	36	40
				EEEEEEEVEEEE	F6XDC4	F6XDC4_HUMAN Bromodomain and PHD finger-containing protein 3	419	430
				EEEEKSLEEE	E9PHM6	E9PHM6_HUMAN Dystonin	1429	1438
				EEEENQNQEEE	H7C4V2	H7C4V2_HUMAN U2 snRNP-associated SURP motif-containing protein (Fragment)	109	119
				EEEEEE	H7C0P6	H7C0P6_HUMAN Mitogen-activated protein kinase kinase kinase kinase 4 (Fragment)	67	72
				EEEERRRAEEE	H7C0P6	H7C0P6_HUMAN Mitogen-activated protein kinase kinase kinase kinase 4 (Fragment)	187	197
				EEEELLMEEEEE	M0R0F2	M0R0F2_HUMAN MPN domain-containing protein (Fragment)	181	192
				EEEEE	A0A0G2JNC6	A0A0G2JNC6_HUMAN Transmembrane channel-like protein 4 (Fragment)	31	35
				EEEEDEEEEEEE	A0A1W2PQY5	A0A1W2PQY5_HUMAN Golgin subfamily A member 2	177	188
				EEEEEEEEEE	A0A2U3TZH5	A0A2U3TZH5_HUMAN Connector enhancer of kinase suppressor of ras 2	847	856
				EEEEDDDDEEEE	A0A1W2PQ15	A0A1W2PQ15_HUMAN Ankyrin repeat domain-containing protein 17	117	128
				EEEEE	E7EN72	E7EN72_HUMAN U4/U6 small nuclear ribonucleoprotein Prp31 (Fragment)	25	29
				EEEEEEE	G3V529	G3V529_HUMAN ATP-dependent RNA helicase DDX24	40	46
				EEEEEE	A0A0J9YWB6	A0A0J9YWB6_HUMAN RNA polymerase II subunit A C-terminal domain phosphatase (Fragment)	577	582
				EEEEEEDEEDEEEEE	H0Y6K2	H0Y6K2_HUMAN Bromodomain-containing protein 2 (Fragment)	498	512
				EEEEE	H0Y6K2	H0Y6K2_HUMAN Bromodomain-containing protein 2 (Fragment)	640	644
				EEEEEEEEEEEEE	Q5TAQ8	Q5TAQ8_HUMAN DDB1- and CUL4-associated factor 8 (Fragment)	100	112
				EEEEDEEEEEEE	M0QXZ5	M0QXZ5_HUMAN Zinc finger protein 428 (Fragment)	76	87
				EEEEE	M0QXZ5	M0QXZ5_HUMAN Zinc finger protein 428 (Fragment)	166	170
				EEEEEEEEE	M0QXZ5	M0QXZ5_HUMAN Zinc finger protein 428 (Fragment)	183	191
				EEEEDEEE	C9IZR6	C9IZR6_HUMAN Cell division cycle-associated 7-like protein (Fragment)	71	78
				EEEEEEEVEEEE	E9PSF3	E9PSF3_HUMAN Bromodomain and PHD finger-containing protein 3	419	430
				EEEEEEEEEEE	A0A0J9YY01	A0A0J9YY01_HUMAN Unconventional myosin-XVB	2028	2038
				EEEEE	G3V2J9	G3V2J9_HUMAN Tubulin polyglutamylase TTLL5	600	604
				EEEEE	G3V2J9	G3V2J9_HUMAN Tubulin polyglutamylase TTLL5	790	794
				EEEEE	A0A087WX80	A0A087WX80_HUMAN Laminin subunit alpha-2	611	615
				EEEEEEEEEEE	A0A286YF23	A0A286YF23_HUMAN Unconventional myosin-XVB	564	574
				EEEEEEDEEE	C9J8D0	C9J8D0_HUMAN HMG box transcription factor BBX (Fragment)	41	50
				EEEGEEEEEEE	H7C183	H7C183_HUMAN Ubiquitin carboxyl-terminal hydrolase 34 (Fragment)	249	259
				EEEEE	A0A087WZ06	A0A087WZ06_HUMAN Serine/threonine-protein kinase 3	199	203
				EEEEE	H0YM53	H0YM53_HUMAN Bone morphogenetic protein 4 (Fragment)	93	97
				EEEEEE	F8WAE6	F8WAE6_HUMAN Mediator of RNA polymerase II transcription subunit 12-like protein	1593	1598
				EEEEE	A0A3F2YNY6	A0A3F2YNY6_HUMAN Pre-mRNA-processing factor 40 homolog A	628	632
				EEEEE	A0A087WYQ9	A0A087WYQ9_HUMAN Neuroblastoma breakpoint family member 9	535	539
				EEEYEEEE	A0A087WZN4	A0A087WZN4_HUMAN Protocadherin-15 (Fragment)	270	277
				EEEEEKEEEEEEEYDEEEHEEE	A6NGX6	A6NGX6_HUMAN DNA-directed RNA polymerase III subunit	147	168
				EEEEE	A0A1X7SBY3	A0A1X7SBY3_HUMAN Stromal interaction molecule 2	574	578
				EEEKKEEEE	A0A1B0GTN7	A0A1B0GTN7_HUMAN Voltage-dependent P/Q-type calcium channel subunit alpha	1199	1207
				EEEEEE	C9JS30	C9JS30_HUMAN Neuronal tyrosine-phosphorylated phosphoinositide-3-kinase adapter 1	559	564
				EEEEE	H0YE62	H0YE62_HUMAN Phosphofurin acidic cluster sorting protein 1 (Fragment)	3	7
				EEEEEEEEE	A0A0A0MR98	A0A0A0MR98_HUMAN NAD kinase	405	413
				EEEEEEVEEEE	H0YAU4	H0YAU4_HUMAN Protein KIBRA (Fragment)	181	191
				EEEEE	E7EPW4	E7EPW4_HUMAN Troponin T, cardiac muscle	41	45
				EEEEEE	A0A140T8Y2	A0A140T8Y2_HUMAN Guanine nucleotide-binding protein-like 1 (Fragment)	126	131
				EEEEEEEE	A0A140T8Y2	A0A140T8Y2_HUMAN Guanine nucleotide-binding protein-like 1 (Fragment)	352	359
				EEEEEEEEEE	A0A2R8Y6V2	A0A2R8Y6V2_HUMAN Transcription activator BRG1 (Fragment)	92	101
				EEEEE	A0A2R8Y6V2	A0A2R8Y6V2_HUMAN Transcription activator BRG1 (Fragment)	789	793
				EEEEEGEEE	A0A2R8Y6V2	A0A2R8Y6V2_HUMAN Transcription activator BRG1 (Fragment)	970	978
				EEEEE	A0A0U1RQH4	A0A0U1RQH4_HUMAN EH domain-binding protein 1-like protein 1 (Fragment)	234	238
				EEEEVEEE	H7C3H3	H7C3H3_HUMAN Run domain Beclin-1-interacting and cysteine-rich domain-containing protein (Fragment)	119	126
				EEERREEEE	A0A0G2JM70	A0A0G2JM70_HUMAN Protein-L-isoaspartate O-methyltransferase domain-containing protein 2	216	224
				EEEEE	U3KQQ5	U3KQQ5_HUMAN Membralin (Fragment)	22	26
				EEEEVAEVEEEE	H7C0V9	H7C0V9_HUMAN Amyloid-beta precursor protein (Fragment)	152	163
				EEEEEEE	A0A2R8Y5D8	A0A2R8Y5D8_HUMAN ATP-binding cassette sub-family C member 8	969	975
				EEEEEEEEE	A0A2U3U043	A0A2U3U043_HUMAN BTB/POZ domain-containing protein KCTD1	55	63
				EEEEE	A0A2U3U043	A0A2U3U043_HUMAN BTB/POZ domain-containing protein KCTD1	75	79
				EEEEEEEE	A0A2U3U043	A0A2U3U043_HUMAN BTB/POZ domain-containing protein KCTD1	89	96
				EEEKKEEEE	A0A1B0GTW2	A0A1B0GTW2_HUMAN Voltage-dependent P/Q-type calcium channel subunit alpha	1152	1160
				EEEEEDDDDEEEEE	J3KPL8	J3KPL8_HUMAN Amyloid-beta A4 precursor protein-binding family B member 1	158	171
				EEEEE	A0A087WVC7	A0A087WVC7_HUMAN Neuroblastoma breakpoint family member 10	571	575
				EEEEE	H7BY70	H7BY70_HUMAN Neuroblastoma breakpoint family member 20	265	269
				EEEEEEE	A0A2R8Y560	A0A2R8Y560_HUMAN DNA-binding protein RFX8	403	409
				EEEEEEEE	A0A1B0GUB6	A0A1B0GUB6_HUMAN Voltage-dependent L-type calcium channel subunit alpha	827	834
				EEEEEEEDDDEEE	A0A499FI48	A0A499FI48_HUMAN Protein disulfide-isomerase	41	53
				EEEEE	A0A2R8Y5N1	A0A2R8Y5N1_HUMAN Protein diaphanous homolog 1	1230	1234
				EEEEMEEEEEEEE	A0A2R8Y7K4	A0A2R8Y7K4_HUMAN Lipoxygenase homology domain-containing protein 1	966	978
				EEEEEEEEEMLISEEE	A0A0A6YYC7	A0A0A6YYC7_HUMAN HCG2042749, isoform CRA_d	208	223
				EEEESAAEEE	A0A0A0MQS2	A0A0A0MQS2_HUMAN CLK4-associating serine/arginine-rich protein	183	192
				EEEEE	A0A2R8Y4P3	A0A2R8Y4P3_HUMAN Chromodomain-helicase-DNA-binding protein 8 (Fragment)	568	572
				EEEEE	A0A2R8Y4Z8	A0A2R8Y4Z8_HUMAN Coiled-coil domain-containing protein 9	431	435
				EEEEEEEEEE	A0A2R8Y4C5	A0A2R8Y4C5_HUMAN Transcription activator BRG1 (Fragment)	254	263
				EEEEE	A0A2R8Y4C5	A0A2R8Y4C5_HUMAN Transcription activator BRG1 (Fragment)	918	922
				EEEEE	A0A087X1M5	A0A087X1M5_HUMAN Mucosal addressin cell adhesion molecule 1	170	174
				EEEEGEEE	Q5JXR5	Q5JXR5_HUMAN NFX1-type zinc finger-containing protein 1 (Fragment)	812	819
				EEEEEEEEEE	A0A2R8Y7F3	A0A2R8Y7F3_HUMAN Transcription activator BRG1 (Fragment)	182	191
				EEEEE	A0A2R8Y7F3	A0A2R8Y7F3_HUMAN Transcription activator BRG1 (Fragment)	879	883
				EEEEEGEEE	A0A2R8Y7F3	A0A2R8Y7F3_HUMAN Transcription activator BRG1 (Fragment)	1094	1102
				EEEDEEEELEEE	H9KVB4	H9KVB4_HUMAN Trinucleotide repeat-containing gene 18 protein	1828	1839
				EEEEQRRKEEEEE	A0A1B0GUS9	A0A1B0GUS9_HUMAN Espin (Fragment)	143	155
				EEEEE	H0YEX0	H0YEX0_HUMAN Remodeling and spacing factor 1 (Fragment)	129	133
				EEEEE	G3V457	G3V457_HUMAN Poly(A) polymerase alpha	53	57
				EEEEE	H0Y589	H0Y589_HUMAN Histone lysine demethylase PHF8 (Fragment)	555	559
				EEEEEEDEEE	F6T8Q0	F6T8Q0_HUMAN Probable global transcription activator SNF2L2	176	185
				EEEEEE	A0A0A0MR03	A0A0A0MR03_HUMAN RNA polymerase II subunit A C-terminal domain phosphatase	458	463
				EEEEEE	A0A2R8YF29	A0A2R8YF29_HUMAN Pantothenate kinase 2, mitochondrial (Fragment)	69	74
				EEEMEEEEEEEE	E7EUU4	E7EUU4_HUMAN Eukaryotic translation initiation factor 4 gamma 1	414	425
				EEEEE	A0A0G2JMM6	A0A0G2JMM6_HUMAN Transmembrane channel-like protein	57	61
				EEEEE	A0A2R8Y4Q0	A0A2R8Y4Q0_HUMAN DnaJ homolog subfamily C member 21	234	238
				EEEEEEEEEE	A0A2R8Y622	A0A2R8Y622_HUMAN Connector enhancer of kinase suppressor of ras 2	798	807
				EEEEE	A0A1B0GWJ3	A0A1B0GWJ3_HUMAN Glutamate receptor-interacting protein 2	851	855
				EEEEE	A0A2R8Y8B3	A0A2R8Y8B3_HUMAN Chromodomain-helicase-DNA-binding protein 4	87	91
				EEEEEE	A0A2R8Y8B3	A0A2R8Y8B3_HUMAN Chromodomain-helicase-DNA-binding protein 4	127	132
				EEEEEEEEEE	A0A2R8YFM1	A0A2R8YFM1_HUMAN Connector enhancer of kinase suppressor of ras 2	660	669
				EEEYEEEE	A0A087WX70	A0A087WX70_HUMAN Protocadherin-15	226	233
				EEEEE	Q5VSF9	Q5VSF9_HUMAN Glutamate receptor ionotropic, NMDA 1	615	619
				EEEEEEDEEE	C9JZA0	C9JZA0_HUMAN HMG box transcription factor BBX (Fragment)	41	50
				EEEEE	A0A0U1RR54	A0A0U1RR54_HUMAN Ryanodine receptor 3 (Fragment)	200	204
				EEEEEEEE	A0A0X1KG73	A0A0X1KG73_HUMAN Ryanodine receptor 3	1912	1919
				EEEEE	A0A0X1KG73	A0A0X1KG73_HUMAN Ryanodine receptor 3	2272	2276
				EEEEEEE	A0A0X1KG73	A0A0X1KG73_HUMAN Ryanodine receptor 3	3538	3544
				EEEEE	A0A0X1KG73	A0A0X1KG73_HUMAN Ryanodine receptor 3	4111	4115
				EEEEE	A0A0X1KG73	A0A0X1KG73_HUMAN Ryanodine receptor 3	4454	4458
				EEEEEEETEEEEEE	A0A1W2PR10	A0A1W2PR10_HUMAN IQ motif and SEC7 domain-containing protein 2 (Fragment)	41	54
				EEEEE	A0A3B3IRU9	A0A3B3IRU9_HUMAN Probable E3 ubiquitin-protein ligase makorin-3	139	143
				EEERREEEE	V9GZ41	V9GZ41_HUMAN Protein-L-isoaspartate O-methyltransferase domain-containing protein 2	165	173
				EEEEE	B4DXW7	B4DXW7_HUMAN Transcription factor SOX-30	438	442
				EEEEEVEEEEE	G3V1R5	G3V1R5_HUMAN Nardilysin	12	22
				EEEEEDDEEEEEEE	J3KT77	J3KT77_HUMAN Protein phosphatase 1 regulatory subunit 1B	89	102
				EEEEEEKEEFEEE	E7EVM7	E7EVM7_HUMAN Piezo-type mechanosensitive ion channel component	412	424
				EEEEEE	E7EVM7	E7EVM7_HUMAN Piezo-type mechanosensitive ion channel component	591	596
				EEEEESEEEEE	E7EVM7	E7EVM7_HUMAN Piezo-type mechanosensitive ion channel component	840	850
				EEEEEEE	E7EVM7	E7EVM7_HUMAN Piezo-type mechanosensitive ion channel component	1510	1516
				EEEEE	E9PIQ6	E9PIQ6_HUMAN DNA polymerase alpha subunit B (Fragment)	63	67
				EEEEEE	M0R2E2	M0R2E2_HUMAN Ryanodine receptor 1 (Fragment)	111	116
				EEEEE	A0A087WTW4	A0A087WTW4_HUMAN Neuroblastoma breakpoint family member 14	195	199
				EEEEE	A0A087WTW4	A0A087WTW4_HUMAN Neuroblastoma breakpoint family member 14	416	420
				EEEKEEEE	J3KP30	J3KP30_HUMAN Deoxynucleotidyltransferase terminal-interacting protein 2	517	524
				EEEPEAEEEE	E7ESP9	E7ESP9_HUMAN Neurofilament medium polypeptide	496	505
				EEEGEKEEEEGQEEEEEE	E7ESP9	E7ESP9_HUMAN Neurofilament medium polypeptide	522	539
				EEEEE	A0A590UK91	A0A590UK91_HUMAN Troponin T, cardiac muscle	47	51
				EEEEEEEEEEEEVEEEEE	C9JAD8	C9JAD8_HUMAN Coiled-coil domain-containing protein 136 (Fragment)	15	32
				EEEKKEEEE	A0A590UJK2	A0A590UJK2_HUMAN Voltage-dependent P/Q-type calcium channel subunit alpha	1264	1272
				EEEEEEDEEE	A0A0U1RQX3	A0A0U1RQX3_HUMAN Probable global transcription activator SNF2L2 (Fragment)	222	231
				EEEEEIEEE	A0A3B3ISN1	A0A3B3ISN1_HUMAN Myelin transcription factor 1-like protein (Fragment)	130	138
				EEEEEEEEEEEEEEEE	A0A3B3ISN1	A0A3B3ISN1_HUMAN Myelin transcription factor 1-like protein (Fragment)	152	167
				EEEEE	C9JXJ9	C9JXJ9_HUMAN Iodotyrosine deiodinase 1	154	158
				EEEEE	A0A1B0GTU5	A0A1B0GTU5_HUMAN AT-rich interactive domain-containing protein 1A (Fragment)	1381	1385
				EEEEEEE	A0A1B0GTU5	A0A1B0GTU5_HUMAN AT-rich interactive domain-containing protein 1A (Fragment)	1392	1398
				EEEEE	H0YCN2	H0YCN2_HUMAN Remodeling and spacing factor 1 (Fragment)	676	680
				EEEEE	H0YA99	H0YA99_HUMAN Treacle protein (Fragment)	77	81
				EEEEGEDEEE	V9GY48	V9GY48_HUMAN Uncharacterized protein (Fragment)	25	34
				EEEEEEEE	A0A3B3ISL5	A0A3B3ISL5_HUMAN Serine/threonine-protein kinase LMTK3	665	672
				EEEEEEDEEDEEEEE	A0A140T9E9	A0A140T9E9_HUMAN Bromodomain-containing protein 2 (Fragment)	498	512
				EEEEE	A0A140T9E9	A0A140T9E9_HUMAN Bromodomain-containing protein 2 (Fragment)	640	644
				EEEDEEEE	A0A1W2PPD9	A0A1W2PPD9_HUMAN N-myc proto-oncogene protein	58	65
				EEEEEEE	A0A2R8YED2	A0A2R8YED2_HUMAN DNA-binding protein RFX8	374	380
				EEEEEDGEEEE	H0Y9T3	H0Y9T3_HUMAN E3 ubiquitin-protein ligase TRIM41 (Fragment)	43	53
				EEEVEEEEE	H0Y9T3	H0Y9T3_HUMAN E3 ubiquitin-protein ligase TRIM41 (Fragment)	77	85
				EEEEE	F5GWX5	F5GWX5_HUMAN Chromodomain-helicase-DNA-binding protein 4	87	91
				EEEEEE	F5GWX5	F5GWX5_HUMAN Chromodomain-helicase-DNA-binding protein 4	127	132
				EEEMGEEEE	F5GWX5	F5GWX5_HUMAN Chromodomain-helicase-DNA-binding protein 4	1282	1290
				EEEEEEEEEEE	F8VWW7	F8VWW7_HUMAN SPRY domain-containing protein 3	410	420
				EEEEEEEVEEEE	H0Y7B4	H0Y7B4_HUMAN Bromodomain and PHD finger-containing protein 3 (Fragment)	392	403
				EEEEEE	Q5VYD6	Q5VYD6_HUMAN HCLS1-associated protein X-1 (Fragment)	35	40
				EEEEENEEE	A0A087WYC6	A0A087WYC6_HUMAN Dynein heavy chain 11, axonemal	36	44
				EEEESEEE	E9PJF5	E9PJF5_HUMAN Breast cancer metastasis-suppressor 1 (Fragment)	26	33
				EEEEEEEE	F8W785	F8W785_HUMAN Golgi integral membrane protein 4	646	653
				EEEEE	A0A0A0MRJ5	A0A0A0MRJ5_HUMAN Troponin T, cardiac muscle	42	46
				EEEEKEEEE	F5H5Y1	F5H5Y1_HUMAN Solute carrier family 52, riboflavin transporter, member 1	241	249
				EEEEE	H0YI08	H0YI08_HUMAN Protein MRVI1	712	716
				EEEEE	G3V533	G3V533_HUMAN Nesprin-3	74	78
				EEEEEEEE	H3BN94	H3BN94_HUMAN Ubiquitin-conjugating enzyme E2 Q2 (Fragment)	10	17
				EEEEEE	H0YLH4	H0YLH4_HUMAN DDB1- and CUL4-associated factor 11 (Fragment)	31	36
				EEELSEEEEEEDEEEEE	E7EW59	E7EW59_HUMAN Sal-like protein 2	622	638
				EEEEE	H0Y3N9	H0Y3N9_HUMAN Histone lysine demethylase PHF8 (Fragment)	695	699
				EEEEEEEEEEE	A0A1X7SBS1	A0A1X7SBS1_HUMAN Heterogeneous nuclear ribonucleoprotein U	84	94
				EEEEE	G3V256	G3V256_HUMAN Zinc finger CCCH domain-containing protein 14	313	317
				EEEEE	F8W782	F8W782_HUMAN Adiponectin receptor protein 1	59	63
				EEEEEEEDEEEEEEEEEEEEDEEEEEEEEEEEEEE	A0A3B3ISI1	A0A3B3ISI1_HUMAN Histone acetyltransferase (Fragment)	1070	1104
				EEEEEEEEEEEEEEEEEEGEEEE	A0A3B3ISI1	A0A3B3ISI1_HUMAN Histone acetyltransferase (Fragment)	1351	1373
				EEEEEEE	E7EN18	E7EN18_HUMAN Cysteine/serine-rich nuclear protein 3 (Fragment)	341	347
				EEEEEEEEEEEEE	E7EN18	E7EN18_HUMAN Cysteine/serine-rich nuclear protein 3 (Fragment)	371	383
				EEEEE	A0A2R8YER1	A0A2R8YER1_HUMAN Chromodomain-helicase-DNA-binding protein 4	87	91
				EEEEEE	A0A2R8YER1	A0A2R8YER1_HUMAN Chromodomain-helicase-DNA-binding protein 4	127	132
				EEEMGEEEE	A0A2R8YER1	A0A2R8YER1_HUMAN Chromodomain-helicase-DNA-binding protein 4	1282	1290
				EEEEEDDEDEEEIEVEEE	A0A494C0L7	A0A494C0L7_HUMAN Cip1-interacting zinc finger protein	683	700
				EEEEKSLEEE	A0A494C1D7	A0A494C1D7_HUMAN Dystonin (Fragment)	1545	1554
				EEEEEEDEEDEEEEE	A0A140T9F7	A0A140T9F7_HUMAN Bromodomain-containing protein 2 (Fragment)	498	512
				EEEEEE	A0A2R8Y532	A0A2R8Y532_HUMAN Anoctamin	628	633
				EEEEE	A0A1W2PRA1	A0A1W2PRA1_HUMAN Stromal interaction molecule 2	582	586
				EEEEE	A0A2U3TZM0	A0A2U3TZM0_HUMAN Chromodomain-helicase-DNA-binding protein 4	94	98
				EEEEEE	A0A2U3TZM0	A0A2U3TZM0_HUMAN Chromodomain-helicase-DNA-binding protein 4	134	139
				EEEMGEEEE	A0A2U3TZM0	A0A2U3TZM0_HUMAN Chromodomain-helicase-DNA-binding protein 4	1276	1284
				EEEEEE	E7ESJ7	E7ESJ7_HUMAN Protein FAM114A2	227	232
				EEEEEEAEEE	A0A5H1ZRS1	A0A5H1ZRS1_HUMAN Pericentriolar material 1 protein	622	631
				EEEEEE	A0A5H1ZRS1	A0A5H1ZRS1_HUMAN Pericentriolar material 1 protein	917	922
				EEEGEEEEE	F8W7H5	F8W7H5_HUMAN Uncharacterized protein C9orf131 (Fragment)	64	72
				EEERKRREEEE	E7ESB6	E7ESB6_HUMAN GRB10-interacting GYF protein 2 (Fragment)	768	778
				EEEEE	C9JA89	C9JA89_HUMAN Coiled-coil domain-containing protein 191 (Fragment)	132	136
				EEEEE	F5H806	F5H806_HUMAN Anoctamin (Fragment)	35	39
				EEEEEE	A0A0C4DGB8	A0A0C4DGB8_HUMAN Zinc finger protein 608 (Fragment)	285	290
				EEEEE	H3BSV8	H3BSV8_HUMAN Eukaryotic peptide chain release factor GTP-binding subunit ERF3A (Fragment)	83	87
				EEEEEEE	Q5W0W3	Q5W0W3_HUMAN KN motif and ankyrin repeat domain-containing protein 1 (Fragment)	10	16
				EEEETQLEEE	E9PN54	E9PN54_HUMAN Band 4.1-like protein 2 (Fragment)	2	11
				EEEEE	H3BS74	H3BS74_HUMAN Armadillo repeat-containing protein 5 (Fragment)	89	93
				EEEEEIEEE	A0A3B3IRT9	A0A3B3IRT9_HUMAN Myelin transcription factor 1-like protein	109	117
				EEEEEEEEEEEEEEEE	A0A3B3IRT9	A0A3B3IRT9_HUMAN Myelin transcription factor 1-like protein	131	146
				EEEEEE	H0YB67	H0YB67_HUMAN Ribonuclease 3 (Fragment)	168	173
				EEEEDEDDEEEEEEE	D6R9L5	D6R9L5_HUMAN Protein DEK	33	47
				EEEEEEEEEE	A0A2R8YF58	A0A2R8YF58_HUMAN Transcription activator BRG1 (Fragment)	114	123
				EEEEE	A0A2R8YF58	A0A2R8YF58_HUMAN Transcription activator BRG1 (Fragment)	778	782
				EEEEEGEEE	A0A2R8YF58	A0A2R8YF58_HUMAN Transcription activator BRG1 (Fragment)	994	1002
				EEEEEE	H0Y948	H0Y948_HUMAN Afadin (Fragment)	27	32
				EEEEE	A0A1B0GVQ2	A0A1B0GVQ2_HUMAN Cytosolic carboxypeptidase 4 (Fragment)	268	272
				EEEEEE	A0A1W2PPY3	A0A1W2PPY3_HUMAN IQCJ-SCHIP1 readthrough transcript protein (Fragment)	148	153
				EEEEE	A0A2R8YFD8	A0A2R8YFD8_HUMAN Chromodomain-helicase-DNA-binding protein 4	87	91
				EEEEEE	A0A2R8YFD8	A0A2R8YFD8_HUMAN Chromodomain-helicase-DNA-binding protein 4	127	132
				EEEEEEEEEE	A0A2R8YDA1	A0A2R8YDA1_HUMAN Transcription activator BRG1 (Fragment)	159	168
				EEEEE	A0A2R8YDA1	A0A2R8YDA1_HUMAN Transcription activator BRG1 (Fragment)	856	860
				EEEEE	E9PI45	E9PI45_HUMAN Acidic leucine-rich nuclear phosphoprotein 32 family member E (Fragment)	49	53
				EEEEEEEEEE	E9PI45	E9PI45_HUMAN Acidic leucine-rich nuclear phosphoprotein 32 family member E (Fragment)	63	72
				EEELEEEEEEEEVEEEEEE	C9J7L7	C9J7L7_HUMAN Glutamate-rich protein 6 (Fragment)	22	40
				EEEERRYYEEE	E9PDJ9	E9PDJ9_HUMAN LIM and calponin homology domains-containing protein 1	644	654
				EEEEE	B7Z4G8	B7Z4G8_HUMAN Amyloid-like protein 1	237	241
				EEEEE	B7Z4G8	B7Z4G8_HUMAN Amyloid-like protein 1	258	262
				EEEEEE	A0A0D9SGI1	A0A0D9SGI1_HUMAN Membrane-associated guanylate kinase, WW and PDZ domain-containing protein 2	95	100
				EEEEEEEEEEEEE	A0A087X051	A0A087X051_HUMAN Uncharacterized protein C11orf95 (Fragment)	28	40
				EEEEE	A0A0A0MRT5	A0A0A0MRT5_HUMAN NF-kappa-B inhibitor-like protein 1	152	156
				EEEEEEDEEE	B1ALG2	B1ALG2_HUMAN Probable global transcription activator SNF2L2	182	191
				EEEEEEE	I3L1G2	I3L1G2_HUMAN WD repeat-containing protein 81 (Fragment)	70	76
				EEEEE	I3L1G2	I3L1G2_HUMAN WD repeat-containing protein 81 (Fragment)	120	124
				EEEEEE	H0YN21	H0YN21_HUMAN DDB1- and CUL4-associated factor 11 (Fragment)	31	36
				EEEYEEEE	A0A087WUA8	A0A087WUA8_HUMAN Protocadherin-15	1491	1498
				EEEEEDDEEEEEEE	J3KSJ8	J3KSJ8_HUMAN Protein phosphatase 1 regulatory subunit 1B (Fragment)	119	132
				EEEEEE	A0A3B3IS53	A0A3B3IS53_HUMAN Histone acetyltransferase (Fragment)	788	793
				EEEEE	A0A3B3IS53	A0A3B3IS53_HUMAN Histone acetyltransferase (Fragment)	989	993
				EEEEEE	A0A3B3IS53	A0A3B3IS53_HUMAN Histone acetyltransferase (Fragment)	1069	1074
				EEEEE	A0A3B3IS53	A0A3B3IS53_HUMAN Histone acetyltransferase (Fragment)	1271	1275
				EEEEE	C9JCA5	C9JCA5_HUMAN Troponin T, fast skeletal muscle (Fragment)	14	18
				EEEEE	A0A087WW93	A0A087WW93_HUMAN Neuroblastoma breakpoint family member 12	535	539
				EEEEEIEEE	A0A3B3ISW5	A0A3B3ISW5_HUMAN Myelin transcription factor 1-like protein	130	138
				EEEEEEEEEEEEEEEE	A0A3B3ISW5	A0A3B3ISW5_HUMAN Myelin transcription factor 1-like protein	152	167
				EEEEE	A0A5F9ZGZ6	A0A5F9ZGZ6_HUMAN ARHGEF5_35 domain-containing protein	167	171
				EEEEEEDEEE	B4DNT1	B4DNT1_HUMAN Probable global transcription activator SNF2L2	204	213
				EEEEEEE	A2AB15	A2AB15_HUMAN Pre-mRNA-splicing factor ATP-dependent RNA helicase DHX16 (Fragment)	73	79
				EEEEKSLEEE	E7ETB9	E7ETB9_HUMAN Dystonin (Fragment)	1469	1478
				EEEEEEEEEEEEE	A0A0D9SEN2	A0A0D9SEN2_HUMAN Cyclin-dependent kinase 11B	294	306
				EEEEEEEEEEEEE	A0A0D9SEN2	A0A0D9SEN2_HUMAN Cyclin-dependent kinase 11B	314	326
				EEEEE	E9PD55	E9PD55_HUMAN Calcipressin-1	213	217
				EEELSEEEEEEDEEEEE	F5H433	F5H433_HUMAN Sal-like protein 2	757	773
				EEEEE	E9PDI6	E9PDI6_HUMAN Voltage-dependent L-type calcium channel subunit alpha	768	772
				EEEEEEEE	M0R2K3	M0R2K3_HUMAN BRISC and BRCA1-A complex member 1 (Fragment)	11	18
				EEEEEE	H0YMN6	H0YMN6_HUMAN DDB1- and CUL4-associated factor 11 (Fragment)	31	36
				EEEQESTEEEEEAEEEEEEE	A0A0A0MQV9	A0A0A0MQV9_HUMAN Histone-lysine N-methyltransferase SETD1B	1042	1061
				EEEVVAREEEEEEEEEE	A0A0A0MQV9	A0A0A0MQV9_HUMAN Histone-lysine N-methyltransferase SETD1B	1135	1151
				EEEEEE	H7BZT8	H7BZT8_HUMAN Cilia- and flagella-associated protein 43 (Fragment)	321	326
				EEEEEEEDEEEEEEEEEEEE	A0A3B3IS73	A0A3B3IS73_HUMAN Histone acetyltransferase (Fragment)	778	797
				EEEVEEEE	I3L2G6	I3L2G6_HUMAN Glutathione hydrolase 6 (Fragment)	23	30
				EEEEEEEE	M0R2I2	M0R2I2_HUMAN BRISC and BRCA1-A complex member 1 (Fragment)	40	47
				EEEEDEEE	C9J8L0	C9J8L0_HUMAN Cell division cycle-associated 7-like protein (Fragment)	83	90
				EEEEE	A0A3B3ITK3	A0A3B3ITK3_HUMAN Kinesin-like protein KIF1A (Fragment)	434	438
				EEEEEEDEEE	C9K0D1	C9K0D1_HUMAN HMG box transcription factor BBX (Fragment)	41	50
				EEEDDDEEEEEE	J3QS64	J3QS64_HUMAN Transcription elongation factor SPT6 (Fragment)	32	43
				EEEEVEEEEE	A0A494C0L0	A0A494C0L0_HUMAN MutS protein homolog 5 (Fragment)	37	46
				EEEEE	A0A087WUX4	A0A087WUX4_HUMAN Voltage-dependent L-type calcium channel subunit alpha-1C (Fragment)	47	51
				EEEEE	C9JJT2	C9JJT2_HUMAN SH3 domain-binding glutamic acid-rich protein	80	84
				EEEEEEEE	F8VS40	F8VS40_HUMAN Voltage-gated hydrogen channel 1	48	55
				EEEEEEE	B7Z4S5	B7Z4S5_HUMAN Cysteine-rich hydrophobic domain-containing protein 1	11	17
				EEEEEEEEEEEEEEEEEEEEE	B7Z4S5	B7Z4S5_HUMAN Cysteine-rich hydrophobic domain-containing protein 1	41	61
				EEEEE	C9J8Y8	C9J8Y8_HUMAN DNA mismatch repair protein Msh6 (Fragment)	104	108
				EEEEEE	J3KSB3	J3KSB3_HUMAN Sodium/hydrogen exchanger 5 (Fragment)	156	161
				EEEEEE	H0YMF7	H0YMF7_HUMAN DDB1- and CUL4-associated factor 11 (Fragment)	31	36
				EEEEEEEE	A0A1W2PQ56	A0A1W2PQ56_HUMAN Voltage-dependent L-type calcium channel subunit alpha (Fragment)	838	845
				EEEEEE	G3V582	G3V582_HUMAN Gephyrin	195	200
				EEEEEEEE	A0A0U1RRH1	A0A0U1RRH1_HUMAN Ryanodine receptor 3	1912	1919
				EEEEE	A0A0U1RRH1	A0A0U1RRH1_HUMAN Ryanodine receptor 3	2272	2276
				EEEEEEE	A0A0U1RRH1	A0A0U1RRH1_HUMAN Ryanodine receptor 3	3534	3540
				EEEEE	A0A0U1RRH1	A0A0U1RRH1_HUMAN Ryanodine receptor 3	4101	4105
				EEEEE	A0A0U1RRH1	A0A0U1RRH1_HUMAN Ryanodine receptor 3	4444	4448
				EEEEEE	H3BUV5	H3BUV5_HUMAN Uncharacterized protein (Fragment)	78	83
				EEEEEKEEE	H0YBZ0	H0YBZ0_HUMAN Vascular endothelial growth factor A (Fragment)	68	76
				EEEEE	S4R3U4	S4R3U4_HUMAN F-box/WD repeat-containing protein 7	113	117
				EEEEEEEEEEEEEEEE	A0A087WV20	A0A087WV20_HUMAN Alstrom syndrome protein 1	13	28
				EEEEEE	J3KS05	J3KS05_HUMAN Chromobox protein homolog 1 (Fragment)	15	20
				EEEEE	F5GZ08	F5GZ08_HUMAN Amyloid-like protein 1	204	208
				EEEEE	F5GZ08	F5GZ08_HUMAN Amyloid-like protein 1	225	229
				EEEEE	H0YA78	H0YA78_HUMAN DnaJ homolog subfamily C member 18 (Fragment)	49	53
				EEEEEEE	F8VSI4	F8VSI4_HUMAN Epiphycan (Fragment)	81	87
				EEEEDEEEEEEEEEEE	A0A0U1RQG5	A0A0U1RQG5_HUMAN Uncharacterized protein	88	103
				EEEEEE	A0A2R8Y762	A0A2R8Y762_HUMAN General transcription and DNA repair factor IIH helicase subunit XPB (Fragment)	117	122
				EEEEEE	A0A1B0GTC0	A0A1B0GTC0_HUMAN Membrane-associated guanylate kinase, WW and PDZ domain-containing protein 2	233	238
				EEEEELEEEEEEEEE	A0A3B3ISZ4	A0A3B3ISZ4_HUMAN Polycomb group RING finger protein 6	85	99
				EEEKKEEEE	A0A1B0GUS3	A0A1B0GUS3_HUMAN Voltage-dependent P/Q-type calcium channel subunit alpha	1199	1207
				EEEELLMEEEEE	W4VSR2	W4VSR2_HUMAN MPN domain-containing protein	184	195
				EEEEEE	Q86WV7	Q86WV7_HUMAN CCDC43 protein	50	55
				EEEEE	A0A3B3ITF7	A0A3B3ITF7_HUMAN Kinesin-like protein KIF1A	688	692
				EEEEE	A0A087WZP0	A0A087WZP0_HUMAN Myb/SANT-like DNA-binding domain-containing protein 4	46	50
				EEEEEEEE	A0A0G2JLG2	A0A0G2JLG2_HUMAN IQ motif and SEC7 domain-containing protein 3 (Fragment)	572	579
				EEEVTPGHEEEE	E9PNI7	E9PNI7_HUMAN Poly [ADP-ribose] polymerase	639	650
				EEEEEEE	A0A087WUT8	A0A087WUT8_HUMAN Chondroitin sulfate proteoglycan 5	277	283
				EEEEE	A0A0A0MRM9	A0A0A0MRM9_HUMAN Nucleolar and coiled-body phosphoprotein 1 (Fragment)	91	95
				EEEEE	A0A0A0MRM9	A0A0A0MRM9_HUMAN Nucleolar and coiled-body phosphoprotein 1 (Fragment)	488	492
				EEEEE	A0A0A0MRM9	A0A0A0MRM9_HUMAN Nucleolar and coiled-body phosphoprotein 1 (Fragment)	536	540
				EEEEEE	A0A0A0MRM9	A0A0A0MRM9_HUMAN Nucleolar and coiled-body phosphoprotein 1 (Fragment)	573	578
				EEEEE	A0A0C4DG78	A0A0C4DG78_HUMAN Zinc finger and SCAN domain-containing protein 18 (Fragment)	220	224
				EEEEEE	E7EX44	E7EX44_HUMAN Caldesmon	185	190
				EEERDGEEEEE	F5H1D6	F5H1D6_HUMAN DNA polymerase epsilon catalytic subunit	1929	1939
				EEEEE	A0A1B0GTL5	A0A1B0GTL5_HUMAN Rab11 family-interacting protein 5	915	919
				EEEEEEEEEEE	A0A1W2PP35	A0A1W2PP35_HUMAN Heterogeneous nuclear ribonucleoprotein U (Fragment)	12	22
				EEEEDEEE	C9JFL7	C9JFL7_HUMAN Cell division cycle-associated 7-like protein (Fragment)	84	91
				EEEEE	A0A087WUI2	A0A087WUI2_HUMAN Heterogeneous nuclear ribonucleoproteins A2/B1	209	213
				EEEEEE	C9J366	C9J366_HUMAN IQCJ-SCHIP1 readthrough transcript protein	72	77
				EEEEEEE	J3KPG5	J3KPG5_HUMAN Bromodomain adjacent to zinc finger domain protein 2A	1024	1030
				EEEEE	A0A494BZX3	A0A494BZX3_HUMAN Coiled-coil domain-containing protein 82	254	258
				EEEEE	H7C553	H7C553_HUMAN Coiled-coil domain-containing protein 191 (Fragment)	109	113
				EEESEEEE	E9PNH5	E9PNH5_HUMAN Probable RNA-binding protein EIF1AD	104	111
				EEEEEE	E7EX83	E7EX83_HUMAN Mitogen-activated protein kinase kinase kinase kinase 4	180	185
				EEEERRRAEEE	E7EX83	E7EX83_HUMAN Mitogen-activated protein kinase kinase kinase kinase 4	300	310
				EEEEE	A0A494BWY4	A0A494BWY4_HUMAN Transmembrane protein 132E	483	487
				EEEEE	A0A494BWY4	A0A494BWY4_HUMAN Transmembrane protein 132E	948	952
				EEEEEEEEEEEEEEE	A0A494C1S7	A0A494C1S7_HUMAN General transcription factor 3C polypeptide 3	97	111
				EEEEEEEEEEEEEEEEEEEEEDFEEEEEDEEEYFEEEEEEEEEFEEEFEEEEGELEEEEEEEDEEEEEE	E7EV54	E7EV54_HUMAN Proline-, glutamic acid- and leucine-rich protein 1	741	809
				EEEEEEETEEEEEE	A0A1W2PPR2	A0A1W2PPR2_HUMAN IQ motif and SEC7 domain-containing protein 2	10	23
				EEEEEEEE	M0R3F4	M0R3F4_HUMAN BRISC and BRCA1-A complex member 1 (Fragment)	11	18
				EEEEE	A0A2R8Y8C1	A0A2R8Y8C1_HUMAN Chromodomain-helicase-DNA-binding protein 4 (Fragment)	83	87
				EEEEEE	A0A2R8Y8C1	A0A2R8Y8C1_HUMAN Chromodomain-helicase-DNA-binding protein 4 (Fragment)	123	128
				EEEMGEEEE	A0A2R8Y8C1	A0A2R8Y8C1_HUMAN Chromodomain-helicase-DNA-binding protein 4 (Fragment)	1278	1286
				EEEEE	G3V3N5	G3V3N5_HUMAN Zinc finger homeobox protein 2 (Fragment)	99	103
				EEEEEIEEE	A0A3B3ISN3	A0A3B3ISN3_HUMAN Myelin transcription factor 1-like protein	130	138
				EEEEEEEEEEEEEEEE	A0A3B3ISN3	A0A3B3ISN3_HUMAN Myelin transcription factor 1-like protein	152	167
				EEEEEEEEEE	F8WD49	F8WD49_HUMAN Anion exchange protein 3	136	145
				EEEEE	H3BPL3	H3BPL3_HUMAN Probable E3 ubiquitin-protein ligase makorin-3	139	143
				EEEEEEDEEE	A0A0U1RRN2	A0A0U1RRN2_HUMAN Probable global transcription activator SNF2L2 (Fragment)	220	229
				EEEDEEEE	A0A0U1RQZ9	A0A0U1RQZ9_HUMAN Probable global transcription activator SNF2L2	643	650
				EEEEE	A0A0U1RQZ9	A0A0U1RQZ9_HUMAN Probable global transcription activator SNF2L2	1297	1301
				EEEEE	A0A0A0MR67	A0A0A0MR67_HUMAN Voltage-dependent L-type calcium channel subunit alpha	768	772
				EEEEE	M0R352	M0R352_HUMAN SERTA domain-containing protein 3 (Fragment)	13	17
				EEEELPEDEEELEEEEEE	F8VZH8	F8VZH8_HUMAN Protein unc-13 homolog A	333	350
				EEEEE	E7EUB5	E7EUB5_HUMAN DNA repair protein-complementing XP-C cells (Fragment)	118	122
				EEEEVAEVEEEE	H7C2L2	H7C2L2_HUMAN Amyloid-beta precursor protein (Fragment)	21	32
				EEEEE	A0A2R8Y521	A0A2R8Y521_HUMAN Chromodomain-helicase-DNA-binding protein 4	87	91
				EEEEEE	A0A2R8Y521	A0A2R8Y521_HUMAN Chromodomain-helicase-DNA-binding protein 4	127	132
				EEEMGEEEE	A0A2R8Y521	A0A2R8Y521_HUMAN Chromodomain-helicase-DNA-binding protein 4	1269	1277
				EEEMGEEEE	A0A2R8YE38	A0A2R8YE38_HUMAN Chromodomain-helicase-DNA-binding protein 4 (Fragment)	40	48
				EEEEEE	A2RRB2	A2RRB2_HUMAN ZNF608 protein	285	290
				EEEEE	F8VU11	F8VU11_HUMAN PRP40 pre-mRNA processing factor 40 homolog B (Yeast), isoform CRA_a	496	500
				EEEEEEEEEE	Q5TAQ5	Q5TAQ5_HUMAN DDB1- and CUL4-associated factor 8 (Fragment)	100	109
				EEEEEEEDMVSEEEEEE	F5GXF5	F5GXF5_HUMAN Nucleosome-remodeling factor subunit BPTF (Fragment)	132	148
				EEEEE	A8MS87	A8MS87_HUMAN Advanced glycosylation end product-specific receptor	270	274
				EEEEEEEEEEEE	A0A0D9SGB5	A0A0D9SGB5_HUMAN Eukaryotic translation initiation factor 3 subunit D (Fragment)	35	46
				EEEEVAEVEEEE	E9PG40	E9PG40_HUMAN Amyloid-beta precursor protein	174	185
				EEEEEVLEEE	J3KTR6	J3KTR6_HUMAN Fasciculation and elongation protein zeta-1 (Fragment)	115	124
				EEEEE	E9PDJ2	E9PDJ2_HUMAN Calcipressin-1	248	252
				EEEEEEETEEEEEE	A0A1W2PPD3	A0A1W2PPD3_HUMAN IQ motif and SEC7 domain-containing protein 2	42	55
				EEEEE	Q5SRK2	Q5SRK2_HUMAN E3 ubiquitin-protein ligase PPP1R11	27	31
				EEEEE	C9JHZ6	C9JHZ6_HUMAN Nuclear receptor-binding protein (Fragment)	44	48
				EEEPEAEEEE	E7EMV2	E7EMV2_HUMAN Neurofilament medium polypeptide	496	505
				EEEGEKEEEEGQEEEEEE	E7EMV2	E7EMV2_HUMAN Neurofilament medium polypeptide	522	539
				EEEEEEEEE	A0A1B0GV47	A0A1B0GV47_HUMAN Kinesin-like protein KIF21A (Fragment)	591	599
				EEEEE	M0QXL4	M0QXL4_HUMAN SERTA domain-containing protein 3 (Fragment)	13	17
				EEEEE	H3BR35	H3BR35_HUMAN Eukaryotic peptide chain release factor GTP-binding subunit ERF3A (Fragment)	58	62
				EEEEEIEEE	A0A3B3ITS6	A0A3B3ITS6_HUMAN Myelin transcription factor 1-like protein (Fragment)	98	106
				EEEEEEEEEEEEEEEE	A0A3B3ITS6	A0A3B3ITS6_HUMAN Myelin transcription factor 1-like protein (Fragment)	120	135
				EEEEE	I3L448	I3L448_HUMAN ATP synthase mitochondrial F1 complex assembly factor 1	15	19
				EEEEEE	A0A2R8Y7Q1	A0A2R8Y7Q1_HUMAN Nucleosome-remodeling factor subunit BPTF	4	9
				EEEEE	A0A0A0MRJ4	A0A0A0MRJ4_HUMAN Troponin T, cardiac muscle	49	53
				EEEEEE	E9PGC8	E9PGC8_HUMAN Microtubule-associated protein 1A	1177	1182
				EEEEE	H0YLW3	H0YLW3_HUMAN Bone morphogenetic protein 4 (Fragment)	30	34
				EEEEE	E9PRZ1	E9PRZ1_HUMAN Protein SAAL1	15	19
				EEEEEEEE	C9JZ71	C9JZ71_HUMAN E3 ubiquitin-protein ligase ARIH2 (Fragment)	22	29
				EEEEE	C9J9F8	C9J9F8_HUMAN Coiled-coil domain-containing protein 173 (Fragment)	127	131
				EEEEE	A0A087WWQ1	A0A087WWQ1_HUMAN Neuroblastoma breakpoint family member 26	535	539
				EEEEEEDEEE	F6XE55	F6XE55_HUMAN Probable global transcription activator SNF2L2 (Fragment)	204	213
				EEEEEEDEEE	C9JNU3	C9JNU3_HUMAN HMG box transcription factor BBX (Fragment)	41	50
				EEEEE	A0A087WZB6	A0A087WZB6_HUMAN Neuroblastoma breakpoint family member 26	195	199
				EEEEEE	A8MQ02	A8MQ02_HUMAN Afadin	1692	1697
				EEEEE	A0A2R8Y445	A0A2R8Y445_HUMAN Uncharacterized protein	87	91
				EEEEEE	A0A2R8Y445	A0A2R8Y445_HUMAN Uncharacterized protein	127	132
				EEEMGEEEE	A0A2R8Y445	A0A2R8Y445_HUMAN Uncharacterized protein	1282	1290
				EEEEEEDEDEEEEE	A0A140T9I1	A0A140T9I1_HUMAN Bromodomain-containing protein 2 (Fragment)	20	33
				EEEEE	A0A140T9I1	A0A140T9I1_HUMAN Bromodomain-containing protein 2 (Fragment)	196	200
				EEEEEIEEE	A0A3B3ISU4	A0A3B3ISU4_HUMAN Myelin transcription factor 1-like protein (Fragment)	130	138
				EEEEEEEEEEEEEEEE	A0A3B3ISU4	A0A3B3ISU4_HUMAN Myelin transcription factor 1-like protein (Fragment)	152	167
				EEEEEEDEEE	C9JSH4	C9JSH4_HUMAN HMG box transcription factor BBX (Fragment)	41	50
				EEEEEEEE	M0R0I0	M0R0I0_HUMAN BRISC and BRCA1-A complex member 1 (Fragment)	11	18
				EEEEE	H7C3H4	H7C3H4_HUMAN Histone-lysine N-methyltransferase SETD2 (Fragment)	1552	1556
				EEEEEIEEE	A0A3B3IS61	A0A3B3IS61_HUMAN Myelin transcription factor 1-like protein	130	138
				EEEEEEEEEEEEEEEE	A0A3B3IS61	A0A3B3IS61_HUMAN Myelin transcription factor 1-like protein	152	167
				EEEMEEEEEEEE	E7EX73	E7EX73_HUMAN Eukaryotic translation initiation factor 4 gamma 1	290	301
				EEEEE	A0A3B3IRU6	A0A3B3IRU6_HUMAN Paternally-expressed gene 3 protein	1201	1205
				EEEEE	A0A3B3IUA1	A0A3B3IUA1_HUMAN Kinesin-like protein KIF1A	688	692
				EEEEEEEEEE	A0A2R8Y526	A0A2R8Y526_HUMAN Transcription activator BRG1 (Fragment)	115	124
				EEEEE	A0A2R8Y526	A0A2R8Y526_HUMAN Transcription activator BRG1 (Fragment)	812	816
				EEEEEGEEE	A0A2R8Y526	A0A2R8Y526_HUMAN Transcription activator BRG1 (Fragment)	997	1005
				EEEEE	Q5TB25	Q5TB25_HUMAN Acidic (Leucine-rich) nuclear phosphoprotein 32 family, member E	39	43
				EEEEEEEEEE	Q5TB25	Q5TB25_HUMAN Acidic (Leucine-rich) nuclear phosphoprotein 32 family, member E	53	62
				EEEEEEEE	Q5TB25	Q5TB25_HUMAN Acidic (Leucine-rich) nuclear phosphoprotein 32 family, member E	108	115
				EEEEE	K7ERI7	K7ERI7_HUMAN 60S ribosomal protein L22	88	92
				EEEEE	H0Y488	H0Y488_HUMAN AT-rich interactive domain-containing protein 1A	1379	1383
				EEEEEEE	H0Y488	H0Y488_HUMAN AT-rich interactive domain-containing protein 1A	1390	1396
				EEEEEEEEEEEEEE	I3L410	I3L410_HUMAN PHD finger protein 23 (Fragment)	118	131
				EEEEEEEE	A2A2P1	A2A2P1_HUMAN Beta-catenin-like protein 1 (Fragment)	41	48
				EEEEEEEEEEE	Q5SR54	Q5SR54_HUMAN Calsyntenin-1 (Fragment)	726	736
				EEEEE	K7ERJ6	K7ERJ6_HUMAN Zinc finger SWIM domain-containing protein 4 (Fragment)	188	192
				EEEEE	E9PD50	E9PD50_HUMAN Protein SMG7	917	921
				EEEEE	F2Z2K0	F2Z2K0_HUMAN NSFL1 cofactor p47	86	90
				EEEEE	J3QRG3	J3QRG3_HUMAN Src kinase-associated phosphoprotein 1 (Fragment)	60	64
				EEEEEE	M0R127	M0R127_HUMAN Ryanodine receptor 1 (Fragment)	620	625
				EEEEE	A0A087WWV6	A0A087WWV6_HUMAN S-adenosyl-L-methionine-dependent tRNA 4-demethylwyosine synthase TYW1B	78	82
				EEEEE	H3BRX1	H3BRX1_HUMAN Dynein regulatory complex subunit 7 (Fragment)	9	13
				EEEKEEEE	F8W7U3	F8W7U3_HUMAN WASH complex subunit 2A	134	141
				EEEEDEDDEEEEEEE	H0Y993	H0Y993_HUMAN DEK oncogene (DNA binding), isoform CRA_b	33	47
				EEEEEEGVEEEEEEE	D6RFM1	D6RFM1_HUMAN Pro-thyrotropin-releasing hormone	86	100
				EEEEEEEE	D6RFM1	D6RFM1_HUMAN Pro-thyrotropin-releasing hormone	164	171
				EEEEE	A0A087WYN9	A0A087WYN9_HUMAN ATP-dependent RNA helicase DHX29	789	793
				EEEEGEEEE	A0A494C0X1	A0A494C0X1_HUMAN Coiled-coil and C2 domain-containing protein 2A	172	180
				EEEEEEE	A0A0A0MSP7	A0A0A0MSP7_HUMAN FERM and PDZ domain-containing protein 3 (Fragment)	631	637
				EEEEEEEE	G3V583	G3V583_HUMAN Protein FAM177A1 (Fragment)	113	120
				EEEEE	A0A5F9ZHL6	A0A5F9ZHL6_HUMAN Anoctamin	568	572
				EEEVEEEE	J3KPJ0	J3KPJ0_HUMAN Glutathione hydrolase 6	23	30
				EEEEEEEDDDEEE	C9JMN9	C9JMN9_HUMAN Protein disulfide-isomerase A4 (Fragment)	89	101
				EEEERRRAEEE	H7C3Z6	H7C3Z6_HUMAN Mitogen-activated protein kinase kinase kinase kinase 4 (Fragment)	36	46
				EEEQHEEEE	E9PFT7	E9PFT7_HUMAN Adenomatous polyposis coli protein (Fragment)	1149	1157
				EEEEEEE	H3BQP4	H3BQP4_HUMAN Myotubularin-related protein 10 (Fragment)	38	44
				EEEEEAEEEEEEEEEEE	D6RIW8	D6RIW8_HUMAN WD repeat-containing protein 70	148	164
				EEEEKKKREEEE	A0A0A0MQX1	A0A0A0MQX1_HUMAN Unconventional myosin-X	836	847
				EEEEE	H0YDM3	H0YDM3_HUMAN Protein SAAL1 (Fragment)	8	12
				EEEEE	H0Y9N4	H0Y9N4_HUMAN COMM domain-containing protein 10 (Fragment)	7	11
				EEEEEKEEE	A0A0A0MSH5	A0A0A0MSH5_HUMAN Vascular endothelial growth factor A	96	104
				EEEERRYYEEE	D6RD46	D6RD46_HUMAN LIM and calponin homology domains-containing protein 1	734	744
				EEEEE	E9PQ79	E9PQ79_HUMAN Anoctamin	491	495
				EEEEEE	E9PE19	E9PE19_HUMAN Nucleosome-remodeling factor subunit BPTF	4	9
				EEEEE	H0Y8Y7	H0Y8Y7_HUMAN Treacle protein	89	93
				EEEEENEEE	A0A0C4DFR0	A0A0C4DFR0_HUMAN Dynein heavy chain 11, axonemal	36	44
				EEEEEEEEEE	A0A2R8YE71	A0A2R8YE71_HUMAN Connector enhancer of kinase suppressor of ras 2 (Fragment)	595	604
				EEEDEEEEEE	Q32MM7	Q32MM7_HUMAN Phosphodiesterase	435	444
				EEEEE	A0A087WVI4	A0A087WVI4_HUMAN Transmembrane channel-like protein	57	61
				EEEPEDEEEEEEEEE	M0R105	M0R105_HUMAN Transcription elongation factor SPT5 (Fragment)	39	53
				EEEEEGGEEEEEEEEGDGEEE	B8ZZA1	B8ZZA1_HUMAN Prothymosin alpha	75	95
				EEEEE	F8VXH4	F8VXH4_HUMAN Uncharacterized protein C12orf50 (Fragment)	87	91
				EEEQPEEEAAEEEEE	M0QX01	M0QX01_HUMAN Troponin T, slow skeletal muscle (Fragment)	10	24
				EEEEEE	K7EJD2	K7EJD2_HUMAN RNA polymerase II subunit A C-terminal domain phosphatase (Fragment)	509	514
				EEEEEE	F5H039	F5H039_HUMAN Molybdopterin molybdenumtransferase	226	231
				EEEEE	H7BXY5	H7BXY5_HUMAN Nexilin (Fragment)	317	321
				EEEEEEE	H7BXY5	H7BXY5_HUMAN Nexilin (Fragment)	456	462
				EEEEEEEEEEEEE	J3KSY4	J3KSY4_HUMAN Peripheral-type benzodiazepine receptor-associated protein 1 (Fragment)	106	118
				EEEEEEE	J3KQ49	J3KQ49_HUMAN Cysteine/serine-rich nuclear protein 3	373	379
				EEEEEEEEEEEEE	J3KQ49	J3KQ49_HUMAN Cysteine/serine-rich nuclear protein 3	403	415
				EEEEEE	E7ETD6	E7ETD6_HUMAN Nucleosome-remodeling factor subunit BPTF (Fragment)	4	9
				EEELSEEEEEEDEEEEE	H0YFS7	H0YFS7_HUMAN Sal-like protein 2 (Fragment)	618	634
				EEEEKSLEEE	F8W9J4	F8W9J4_HUMAN Dystonin	1429	1438
				EEEEEE	A0A2R8YES7	A0A2R8YES7_HUMAN General transcription and DNA repair factor IIH helicase subunit XPB (Fragment)	211	216
				EEEEEEEEEEEEEEEEEEEEEEEE	A0A0G2JK64	A0A0G2JK64_HUMAN Histone-lysine N-methyltransferase EHMT2	357	380
				EEEETQLEEE	Q6R5J7	Q6R5J7_HUMAN 4.1G isoform	2	11
				EEEEEEEE	Q4R9M9	Q4R9M9_HUMAN Kinesin family member 1Bbeta isoform II	715	722
				EEEEE	Q9UF94	Q9UF94_HUMAN Kelch domain containing 4, isoform CRA_a	137	141
				EEEEEE	H0YN15	H0YN15_HUMAN DDB1- and CUL4-associated factor 11 (Fragment)	31	36
				EEEEEEEEEE	A0A0A0MT49	A0A0A0MT49_HUMAN Transcription activator BRG1	727	736
				EEEEE	A0A0A0MT49	A0A0A0MT49_HUMAN Transcription activator BRG1	1391	1395
				EEEEEGEEE	A0A0A0MT49	A0A0A0MT49_HUMAN Transcription activator BRG1	1610	1618
				EEEAQEEEE	H9KVA2	H9KVA2_HUMAN Troponin T, fast skeletal muscle	10	18
				EEEEDEEEEDQEEEEEEEEEEEEEEEEEEEEEEEEE	A0A590UJF1	A0A590UJF1_HUMAN Stimulated by retinoic acid gene 8 protein homolog	143	178
				EEEEE	A0A2R8Y5Z7	A0A2R8Y5Z7_HUMAN Chromodomain-helicase-DNA-binding protein 4	87	91
				EEEEEE	A0A2R8Y5Z7	A0A2R8Y5Z7_HUMAN Chromodomain-helicase-DNA-binding protein 4	127	132
				EEEMGEEEE	A0A2R8Y5Z7	A0A2R8Y5Z7_HUMAN Chromodomain-helicase-DNA-binding protein 4	1269	1277
				EEEEE	A0A3B3ITE5	A0A3B3ITE5_HUMAN Kinesin-like protein KIF1A	722	726
				EEEEEEE	D6R960	D6R960_HUMAN Complexin-2 (Fragment)	108	114
				EEENGNEKEEEE	D6RIE9	D6RIE9_HUMAN Protein FAM170A	234	245
				EEEKEEEE	A0A0A0MR88	A0A0A0MR88_HUMAN WASH complex subunit 2C	222	229
				EEEESEEE	E9PPD1	E9PPD1_HUMAN Breast cancer metastasis-suppressor 1	26	33
				EEEEEE	A0A0J9YWJ4	A0A0J9YWJ4_HUMAN RNA polymerase II subunit A C-terminal domain phosphatase (Fragment)	509	514
				EEEEEEEEEEEEEAEEEEEEE	K7ELL7	K7ELL7_HUMAN Glucosidase 2 subunit beta	313	333
				EEEEE	C9J7Y7	C9J7Y7_HUMAN DNA mismatch repair protein Msh6 (Fragment)	104	108
				EEESKKEEEEE	H0YDI6	H0YDI6_HUMAN WD repeat-containing protein 78 (Fragment)	216	226
				EEEEEE	A0A0C4DGA9	A0A0C4DGA9_HUMAN BEN domain-containing protein 4	308	313
				EEEQPEEEAAEEEEE	M0QZU8	M0QZU8_HUMAN Troponin T, slow skeletal muscle (Fragment)	10	24
				EEEEE	E9PIH6	E9PIH6_HUMAN EH domain-binding protein 1-like protein 1 (Fragment)	222	226
				EEEEEEDEEE	C9JC04	C9JC04_HUMAN HMG box transcription factor BBX (Fragment)	41	50
				EEEEDDDDEEEE	H0YLQ3	H0YLQ3_HUMAN Ankyrin repeat domain-containing protein 17 (Fragment)	117	128
				EEEVTPGHEEEE	E9PPE7	E9PPE7_HUMAN Protein mono-ADP-ribosyltransferase PARP10	627	638
				EEEEE	A0A0U1RR27	A0A0U1RR27_HUMAN C-myc promoter-binding protein	1227	1231
				EEEEEEEE	A0A1B0GUN6	A0A1B0GUN6_HUMAN Voltage-dependent L-type calcium channel subunit alpha	827	834
				EEEEEEEEEE	Q49AF1	Q49AF1_HUMAN F-box only protein 3	111	120
				EEEEEEE	F8VU39	F8VU39_HUMAN Bromodomain adjacent to zinc finger domain protein 2A	1052	1058
				EEEEEEEEEE	A0A2R8YFV2	A0A2R8YFV2_HUMAN Protein Wiz	615	624
				EEEEVEEEEE	H7C2J4	H7C2J4_HUMAN MutS protein homolog 5	37	46
				EEEEEE	A0A087WUE6	A0A087WUE6_HUMAN GON-4-like protein	1458	1463
				EEEEEEEEEEEEDDEEEE	S4R3H4	S4R3H4_HUMAN Apoptotic chromatin condensation inducer in the nucleus	212	229
				EEEEEE	S4R3H4	S4R3H4_HUMAN Apoptotic chromatin condensation inducer in the nucleus	878	883
				EEEEEEE	E7ET48	E7ET48_HUMAN Beta/gamma crystallin domain-containing protein 2	1151	1157
				EEEEEE	A0A2R8YEG7	A0A2R8YEG7_HUMAN NACHT, LRR and PYD domains-containing protein 3 (Fragment)	643	648
				EEEEE	F5H596	F5H596_HUMAN Chromodomain-helicase-DNA-binding protein 4 (Fragment)	87	91
				EEEEKEEE	D6RHE2	D6RHE2_HUMAN Eukaryotic translation initiation factor 4E type 1B (Fragment)	17	24
				EEEEE	H0YF56	H0YF56_HUMAN Phosphofurin acidic cluster sorting protein 1 (Fragment)	33	37
				EEEEE	A0A087WVG8	A0A087WVG8_HUMAN Neuroblastoma breakpoint family member 11	500	504
				EEEEE	J3KQ26	J3KQ26_HUMAN Armadillo repeat-containing protein 5	521	525
				EEEEE	C9JSX6	C9JSX6_HUMAN Zinc finger homeobox protein 2 (Fragment)	99	103
				EEEEEKEEE	A0A0A0MSH7	A0A0A0MSH7_HUMAN Vascular endothelial growth factor A	96	104
				EEEEEEEEEEEEEEEE	A0A087WTU9	A0A087WTU9_HUMAN Alstrom syndrome protein 1	13	28
				EEEEE	A0A087WVE3	A0A087WVE3_HUMAN Neuroblastoma breakpoint family member 14	264	268
				EEEEEE	M0R081	M0R081_HUMAN C-type lectin domain family 11 member A	84	89
				EEEEE	K7EQF0	K7EQF0_HUMAN Transcription activator BRG1 (Fragment)	69	73
				EEEEEGEEE	K7EQF0	K7EQF0_HUMAN Transcription activator BRG1 (Fragment)	285	293
				EEEEEEE	E9PGM9	E9PGM9_HUMAN RNA-binding protein 6	783	789
				EEEKEEEE	A0A087WYF6	A0A087WYF6_HUMAN WASH complex subunit 2A	222	229
				EEEEE	A0A087X230	A0A087X230_HUMAN Neuroblastoma breakpoint family member 19	264	268
				EEEEE	D6RJ90	D6RJ90_HUMAN COMM domain containing 10, isoform CRA_b	37	41
				EEEEEE	D6RF85	D6RF85_HUMAN Zinc finger protein 652	104	109
				EEEEEEEEQEEEE	J3KP89	J3KP89_HUMAN Adenylate kinase 9	198	210
				EEEYEEEEEE	A0A087WZW3	A0A087WZW3_HUMAN Protocadherin-15	1498	1507
				EEEEHSEEEE	A0A087WZW3	A0A087WZW3_HUMAN Protocadherin-15	1695	1704
				EEEEE	A0A087WYB3	A0A087WYB3_HUMAN Glutamate receptor-interacting protein 2 (Fragment)	305	309
				EEEEEE	J3QLJ9	J3QLJ9_HUMAN Piezo-type mechanosensitive ion channel component 2 (Fragment)	173	178
				EEEEE	A0A087WYI5	A0A087WYI5_HUMAN Neuroblastoma breakpoint family member 14	535	539
				EEEEEE	F8VP47	F8VP47_HUMAN Rabphilin-3A	327	332
				EEEEE	A0A5F9ZH52	A0A5F9ZH52_HUMAN Rho guanine nucleotide exchange factor 35	167	171
				EEEEE	A0A0G2JL65	A0A0G2JL65_HUMAN Advanced glycosylation end product-specific receptor	396	400
				EEEEEE	F5GX28	F5GX28_HUMAN Lysine-specific demethylase 4B	453	458
				EEEEEEEDDDEEE	A8MX49	A8MX49_HUMAN Protein phosphatase 1F	101	113
				EEEERRYYEEE	G5EA03	G5EA03_HUMAN LIM and calponin homology domains-containing protein 1	1195	1205
				EEEEE	A0A087WX12	A0A087WX12_HUMAN Centrosomal protein kizuna (Fragment)	161	165
				EEEEEE	A0A0C4DGU1	A0A0C4DGU1_HUMAN BEN domain-containing protein 4	183	188
				EEEEDEEE	E5RIK1	E5RIK1_HUMAN R3H and coiled-coil domain-containing protein 1 (Fragment)	248	255
				EEEEEE	K7ER24	K7ER24_HUMAN Coiled-coil domain-containing protein 43 (Fragment)	41	46
				EEEEE	H3BUK0	H3BUK0_HUMAN Dynein regulatory complex subunit 7 (Fragment)	9	13
				EEEEEEE	H0YEX5	H0YEX5_HUMAN Splicing factor 3B subunit 2 (Fragment)	141	147
				EEEEEEEE	A0A1B0GTN0	A0A1B0GTN0_HUMAN Voltage-dependent L-type calcium channel subunit alpha	851	858
				EEEEDEEEEE	E7EUR8	E7EUR8_HUMAN Protein FAM193A (Fragment)	759	768
				EEEEE	H7C175	H7C175_HUMAN Serine/threonine-protein kinase LMTK1	1056	1060
				EEEEEEEE	H0Y9Y2	H0Y9Y2_HUMAN Biorientation of chromosomes in cell division protein 1-like 1 (Fragment)	97	104
				EEEEE	A0A0A0MS59	A0A0A0MS59_HUMAN Helicase SRCAP	1968	1972
				EEEEEE	H7C3B5	H7C3B5_HUMAN Genetic suppressor element 1 (Fragment)	304	309
				EEEEE	A0A087WU30	A0A087WU30_HUMAN Neuroblastoma breakpoint family member 26	264	268
				EEEEEEEEEKEEE	A0A3B3IU63	A0A3B3IU63_HUMAN Histone H2A	114	126
				EEEEEEEGSPQEEEEEEEEENRAEEEEASTEEE	A0A0G2JPP5	A0A0G2JPP5_HUMAN Protein scribble homolog	660	692
				EEEEE	A0A2R8Y425	A0A2R8Y425_HUMAN Chromodomain-helicase-DNA-binding protein 4 (Fragment)	70	74
				EEEEEE	A0A2R8Y425	A0A2R8Y425_HUMAN Chromodomain-helicase-DNA-binding protein 4 (Fragment)	110	115
				EEEMGEEEE	A0A2R8Y425	A0A2R8Y425_HUMAN Chromodomain-helicase-DNA-binding protein 4 (Fragment)	1265	1273
				EEEEEE	A0A4V7I447	A0A4V7I447_HUMAN Apolipoprotein B receptor	179	184
				EEEVADGEEEEEEEEEEEEEEE	A0A3B3ISW9	A0A3B3ISW9_HUMAN Phosphoinositide phospholipase C	323	344
				EEEEE	A0A1B0GUB0	A0A1B0GUB0_HUMAN Ryanodine receptor 3 (Fragment)	236	240
				EEEMEEEEEEEE	C9JWW9	C9JWW9_HUMAN Eukaryotic translation initiation factor 4 gamma 1 (Fragment)	258	269
				EEEEE	C9JME2	C9JME2_HUMAN FERM, ARHGEF and pleckstrin domain-containing protein 1	449	453
				EEEEEDDEDEEEIEVEEE	Q5SYW2	Q5SYW2_HUMAN Cip1-interacting zinc finger protein	716	733
				EEEEE	H0YMR4	H0YMR4_HUMAN Importin-4 (Fragment)	106	110
				EEEEEE	H0YMR4	H0YMR4_HUMAN Importin-4 (Fragment)	279	284
				EEEERQKREEEE	A0A087WUT6	A0A087WUT6_HUMAN Eukaryotic translation initiation factor 5B	353	364
				EEEEEEEEEEEE	A0A087WUT6	A0A087WUT6_HUMAN Eukaryotic translation initiation factor 5B	532	543
				EEEEEEE	A0A087WUT6	A0A087WUT6_HUMAN Eukaryotic translation initiation factor 5B	548	554
				EEEEEE	E9PKH8	E9PKH8_HUMAN B-lymphocyte antigen CD20	256	261
				EEEYEEEEEE	A0A087WZN9	A0A087WZN9_HUMAN Protocadherin-15	1499	1508
				EEEEHSEEEE	A0A087WZN9	A0A087WZN9_HUMAN Protocadherin-15	1696	1705
				EEEEKVVEEE	E9PNZ4	E9PNZ4_HUMAN Microtubule-actin cross-linking factor 1, isoforms 1/2/3/5 (Fragment)	1563	1572
				EEEEDDDDEEEE	H0YM23	H0YM23_HUMAN Ankyrin repeat domain-containing protein 17 (Fragment)	2	13
				EEEEEEDEEE	C9J0J4	C9J0J4_HUMAN HMG box transcription factor BBX (Fragment)	41	50
				EEEEEEEEEE	A0A2R8YED7	A0A2R8YED7_HUMAN Connector enhancer of kinase suppressor of ras 2	852	861
				EEEEEEDEEDEEEEE	A0A140T9V2	A0A140T9V2_HUMAN Bromodomain-containing protein 2 (Fragment)	492	506
				EEEEEEEE	A0A1B0GUB7	A0A1B0GUB7_HUMAN Kelch-like protein 33	73	80
				EEEEE	A0A590UKC2	A0A590UKC2_HUMAN Troponin T, cardiac muscle	47	51
				EEEKKEEEE	A0A384DVW2	A0A384DVW2_HUMAN Voltage-dependent P/Q-type calcium channel subunit alpha	1199	1207
				EEEEE	A0A3B3ITD8	A0A3B3ITD8_HUMAN Nuclear pore complex protein Nup98-Nup96	873	877
				EEEKEEQEEEE	H3BR03	H3BR03_HUMAN Calpain-15 (Fragment)	128	138
				EEEEE	H0Y7Q8	H0Y7Q8_HUMAN LON peptidase N-terminal domain and RING finger protein 3 (Fragment)	161	165
				EEEEE	C9JRR4	C9JRR4_HUMAN Coiled-coil domain-containing protein 146 (Fragment)	11	15
				EEEEHSEEEE	A2A3E5	A2A3E5_HUMAN Protocadherin-15	625	634
				EEEEEE	A0A0D9SET0	A0A0D9SET0_HUMAN Membrane-associated guanylate kinase, WW and PDZ domain-containing protein 2	70	75
				EEEEEE	H0YN92	H0YN92_HUMAN DDB1- and CUL4-associated factor 11 (Fragment)	31	36
				EEEEE	A0A3B3IU40	A0A3B3IU40_HUMAN Kinesin-like protein KIF1A	697	701
				EEEEE	A0A2R8Y4M7	A0A2R8Y4M7_HUMAN Treacle protein (Fragment)	85	89
				EEEEEEE	A0A0U1RRK8	A0A0U1RRK8_HUMAN Sickle tail protein homolog (Fragment)	364	370
				EEEEE	A0A2R8YE98	A0A2R8YE98_HUMAN Coiled-coil domain-containing protein 82	277	281
				EEEMGEEEE	A0A2R8YDJ9	A0A2R8YDJ9_HUMAN Chromodomain-helicase-DNA-binding protein 4 (Fragment)	932	940
				EEEEEEEEEE	A0A2R8YGJ7	A0A2R8YGJ7_HUMAN Connector enhancer of kinase suppressor of ras 2	828	837
				EEEEEE	G5E9A7	G5E9A7_HUMAN Dystrophia myotonica WD repeat-containing protein	399	404
				EEEEEE	V9H0X6	V9H0X6_HUMAN C-type lectin domain family 11 member A	84	89
				EEEEE	A0A087X032	A0A087X032_HUMAN Centrosomal protein kizuna (Fragment)	254	258
				EEEEEE	H7C309	H7C309_HUMAN General transcription and DNA repair factor IIH helicase subunit XPB (Fragment)	109	114
				EEEEEEEEEEEE	R4GN46	R4GN46_HUMAN Cysteine-rich hydrophobic domain-containing protein 1 (Fragment)	2	13
				EEEEEEE	A6PVY1	A6PVY1_HUMAN Protein FAM177B (Fragment)	40	46
				EEEEEE	K7ELA4	K7ELA4_HUMAN Chromobox protein homolog 1	15	20
				EEEEE	A0A3B3IRY9	A0A3B3IRY9_HUMAN Syntaphilin	438	442
				EEEEE	A0A1C7CYW8	A0A1C7CYW8_HUMAN Dynein heavy chain 10, axonemal	82	86
				EEEEEE	A0A1W2PQT1	A0A1W2PQT1_HUMAN IQCJ-SCHIP1 readthrough transcript protein (Fragment)	72	77
				EEEEE	B4DY09	B4DY09_HUMAN Interleukin enhancer-binding factor 2	330	334
				EEEMEEEEEEEE	C9J6B6	C9J6B6_HUMAN Eukaryotic translation initiation factor 4 gamma 1 (Fragment)	290	301
				EEEEEEDEEE	C9JYU6	C9JYU6_HUMAN HMG box transcription factor BBX (Fragment)	41	50
				EEEERRYYEEE	H0Y8P3	H0Y8P3_HUMAN LIM and calponin homology domains-containing protein 1 (Fragment)	645	655
				EEEEEEE	A0A3B3ISD5	A0A3B3ISD5_HUMAN Histone acetyltransferase (Fragment)	724	730
				EEEEEEE	A0A2R8YGQ6	A0A2R8YGQ6_HUMAN ATP-binding cassette sub-family C member 8 (Fragment)	421	427
				EEEEEEE	F2Z2T2	F2Z2T2_HUMAN DNA repair protein-complementing XP-A cells	78	84
				EEEEEYEEEGEEEGEKEEE	H7C2H0	H7C2H0_HUMAN Chromodomain-helicase-DNA-binding protein 3 (Fragment)	305	323
				EEETEDEEEE	F5GYR3	F5GYR3_HUMAN Probable 28S rRNA (cytosine(4447)-C(5))-methyltransferase (Fragment)	58	67
				EEEEE	G3V536	G3V536_HUMAN Brain-enriched guanylate kinase-associated protein (Fragment)	268	272
				EEEEEE	E9PQA7	E9PQA7_HUMAN BSD domain-containing protein 1 (Fragment)	156	161
				EEEEEEE	H0YNY1	H0YNY1_HUMAN Protein PAT1 homolog 2 (Fragment)	6	12
				EEEEKVVEEE	A0A5F9ZGX0	A0A5F9ZGX0_HUMAN Microtubule-actin cross-linking factor 1, isoforms 1/2/3/5 (Fragment)	1358	1367
				EEEEE	A0A3F2YNW9	A0A3F2YNW9_HUMAN Kinesin-like protein KIF1A	688	692
				EEEYEEEE	A0A2R8Y6C0	A0A2R8Y6C0_HUMAN Protocadherin-15	1550	1557
				EEEEEEEE	M0QXG9	M0QXG9_HUMAN BRISC and BRCA1-A complex member 1	11	18
				EEEEEE	A0A1B0GVV8	A0A1B0GVV8_HUMAN Zinc finger E-box-binding homeobox 2	1049	1054
				EEEESEEE	H7BXH3	H7BXH3_HUMAN Vacuolar protein sorting-associated protein 41 homolog	20	27
				EEEEE	J9JID5	J9JID5_HUMAN Zinc finger protein 236	1096	1100
				EEEEEE	H7C267	H7C267_HUMAN Pescadillo homolog (Fragment)	65	70
				EEEEE	H7C267	H7C267_HUMAN Pescadillo homolog (Fragment)	85	89
				EEEDMEEEE	C9JAA9	C9JAA9_HUMAN RNA-binding protein 28 (Fragment)	193	201
				EEEEE	E5RFQ9	E5RFQ9_HUMAN Serine/threonine-protein kinase 3 (Fragment)	199	203
				EEEEE	H3BSS6	H3BSS6_HUMAN Zinc finger protein 106	83	87
				EEEEE	A0A3B3IUB1	A0A3B3IUB1_HUMAN Translation initiation factor eIF-2B subunit epsilon	513	517
				EEEEE	A0A0D9SGI2	A0A0D9SGI2_HUMAN T-box transcription factor TBX22	42	46
				EEEEEEEE	M0R3H9	M0R3H9_HUMAN BRISC and BRCA1-A complex member 1	11	18
				EEEEEE	A0JP08	A0JP08_HUMAN Zinc finger E-box-binding homeobox 2	1160	1165
				EEEEE	A0A3B3ISJ7	A0A3B3ISJ7_HUMAN DBF4-type zinc finger-containing protein 2	88	92
				EEEEE	G3V5P5	G3V5P5_HUMAN Feline leukemia virus subgroup C receptor-related protein 2	222	226
				EEEEEE	C9JWS9	C9JWS9_HUMAN Chromobox protein homolog 1 (Fragment)	15	20
				EEEEE	G3V3I9	G3V3I9_HUMAN Poly(A) polymerase alpha (Fragment)	53	57
[truncated: 483 more rows]
