# Supplementary material for: Common low complexity regions for SARS-CoV-2 and human proteomes as potential multidirectional risk factor in vaccine development
Source: BMC Bioinformatics. 2021 Apr 8;22:182. doi: 10.1186/s12859-021-04017-7 (PMC8027979; doi:10.1186/s12859-021-04017-7)
Supplement: Supplementary file 3 — Additional file 3. Table S3: List of human LCRs similar to SARS-CoV-2 LCRs obtained with LCR-BLAST. [file 12859_2021_4017_MOESM3_ESM.xlsx]

## Sheet: tableX_lcrblast_ALL
#Title:	Common low complexity regions for SARS-CoV-2 and human proteomes as potential multidirectional risk factor in vaccine development
#Authors:	Aleksandra Gruca1, Joanna Ziemska-Legiecka2, Patryk Jarnot1, Elzbieta Sarnowska3, Tomasz J. Sarnowski2, Marcin Grynberg2*
#Affiliations:	1 Department of Computer Network and Systems, Silesian University of Technology, Gliwice, Poland
#	2 Institute of Biochemistry and Biophysics PAS, Warsaw, Poland
#	3 Department of Molecular and Translational Oncology, Maria Sklodowska-Curie National Research Institute of Oncology, Warsaw, Poland
#Corresponding author:	* greenb@ibb.waw.pl (MG)
SARS-Cov-2 protein name	SARS-CoV-2 LCR	SARS-CoV-2 LCR start	SARS-CoV-2 LCR end	Human LCR	Protein Symbol	Protein Name	Human LCR start	Human LCR end
nsp3	PPDEDEEEGDCEEEEFE	107	124	DDEEEEGGCEEEE	F2Z2R5	F2Z2R5_HUMAN Chromodomain-helicase-DNA-binding protein5	397	413
				DDEEEEGGCEEEE	Q8TDI0	CHD5_HUMAN Chromodomain-helicase-DNA-binding protein5	397	413
				DGDEEEGQSEEEEYE	Q9NRL2	BAZ1A_HUMAN Bromodomain adjacent to zinc finger domainprotein 1A	1212	1257
				DEEEEEEDGLSEECEEEESE	E7EUH7	E7EUH7_HUMAN Pseudouridylate synthase 7 homolog	73	99
				DEEEEEEDGLSEECEEEESE	Q96PZ0	PUS7_HUMAN Pseudouridylate synthase 7 homolog	73	99
				PGDEDEEDEEGDREEEE	A0A3B3ITJ8	A0A3B3ITJ8_HUMAN Myelin transcription factor 1-likeprotein	111	166
				PGDEDEEDEEGDREEEE	A0A3B3ITL3	A0A3B3ITL3_HUMAN Myelin transcription factor 1-likeprotein	111	166
				PGDEDEEDEEGDREEEE	A0A3B3ISU4	A0A3B3ISU4_HUMAN Myelin transcription factor 1-likeprotein (Fragment)	111	166
				PGDEDEEDEEGDREEEE	A0A3B3ITS6	A0A3B3ITS6_HUMAN Myelin transcription factor 1-likeprotein (Fragment)	79	134
				PGDEDEEDEEGDREEEE	A0A3B3ISN3	A0A3B3ISN3_HUMAN Myelin transcription factor 1-likeprotein	111	166
				PGDEDEEDEEGDREEEE	A0A3B3IS14	A0A3B3IS14_HUMAN Myelin transcription factor 1-likeprotein	111	169
				PGDEDEEDEEGDREEEE	A0A3B3IRK4	A0A3B3IRK4_HUMAN Myelin transcription factor 1-likeprotein (Fragment)	111	169
				PGDEDEEDEEGDREEEE	A0A3B3IU66	A0A3B3IU66_HUMAN Myelin transcription factor 1-likeprotein	111	169
				PGDEDEEDEEGDREEEE	A0A3B3IRX5	A0A3B3IRX5_HUMAN Myelin transcription factor 1-likeprotein	111	169
				PGDEDEEDEEGDREEEE	A0A3B3IRM3	A0A3B3IRM3_HUMAN Myelin transcription factor 1-likeprotein	111	169
				PGDEDEEDEEGDREEEE	A0A3B3IS61	A0A3B3IS61_HUMAN Myelin transcription factor 1-likeprotein	111	169
				PGDEDEEDEEGDREEEE	A0A3B3ISW5	A0A3B3ISW5_HUMAN Myelin transcription factor 1-likeprotein	111	169
				PGDEDEEDEEGDREEEE	A0A3B3IRT9	A0A3B3IRT9_HUMAN Myelin transcription factor 1-likeprotein	90	148
				PGDEDEEDEEGDREEEE	A0A3B3ISN1	A0A3B3ISN1_HUMAN Myelin transcription factor 1-likeprotein (Fragment)	111	169
				PGDEDEEDEEGDREEEE	A0A2R8YF72	A0A2R8YF72_HUMAN Myelin transcription factor 1-likeprotein	111	169
				PGDEDEEDEEGDREEEE	Q9UL68	MYT1L_HUMAN Myelin transcription factor 1-like protein	111	169
				EDEEEGDEEEE	Q12899	TRI26_HUMAN Tripartite motif-containing protein 26	370	410
				DENEEEGDEETFE	E7EW84	E7EW84_HUMAN Exocyst complex component	264	280
				DEDEEEDDEEEE	Q6ZN18	AEBP2_HUMAN Zinc finger protein AEBP2	87	135
				PEEEEEEGEEEEE	H0Y713	H0Y713_HUMAN Peroxisome proliferator-activated receptorgamma coactivator 1-beta (Fragment)	479	512
				PEEEEEEGEEEEE	Q86YN6	PRGC2_HUMAN Peroxisome proliferator-activated receptorgamma coactivator 1-beta	792	825
				PPEEEEEEEEEE	Q6ZN18	AEBP2_HUMAN Zinc finger protein AEBP2	32	55
				DEDEEEEEEEEIE	Q6PL24	TMED8_HUMAN Protein TMED8	235	253
				DEDDEDGEEEEFD	Q92688	AN32B_HUMAN Acidic leucine-rich nuclear phosphoprotein32 family member B	160	237
				DEEEEEDDEEEE	J3KSJ8	J3KSJ8_HUMAN Protein phosphatase 1 regulatory subunit1B (Fragment)	115	132
				DEEEEEDDEEEE	J3KT77	J3KT77_HUMAN Protein phosphatase 1 regulatory subunit1B	85	102
				DEEEEEDDEEEE	Q9UD71	PPR1B_HUMAN Protein phosphatase 1 regulatory subunit1B	118	135
				DEDEEEEEEE	H0YFV4	H0YFV4_HUMAN ATP-binding cassette sub-family C member9 (Fragment)	577	591
				DEDEEEEEEE	A0A0D9SGB5	A0A0D9SGB5_HUMAN Eukaryotic translation initiationfactor 3 subunit D (Fragment)	31	45
				DEDEEEEEEE	O60706	ABCC9_HUMAN ATP-binding cassette sub-family C member9	950	964
				DEEEEEDDEEEE	A0A2U3TZJ5	A0A2U3TZJ5_HUMAN B-cell lymphoma/leukemia 11A	449	469
				DEEEEEDDEEEE	Q9H165	BC11A_HUMAN B-cell lymphoma/leukemia 11A	483	503
				DEDEEEEEEE	O15371	EIF3D_HUMAN Eukaryotic translation initiation factor3 subunit D	529	546
				EEEEEEEEEFE	E7EV54	E7EV54_HUMAN Proline-, glutamic acid- and leucine-richprotein 1	739	817
				EEEEEEEEEFE	C9JFV4	C9JFV4_HUMAN Proline-, glutamic acid- and leucine-richprotein 1	936	1014
				EEEEEEEEEFE	Q8IZL8	PELP1_HUMAN Proline-, glutamic acid- and leucine-richprotein 1	886	964
				PEDEEEEEEEEEYD	M0R2M5	M0R2M5_HUMAN Transcription elongation factor SPT5 (Fragment)	36	63
				PEDEEEEEEEEEYD	O00267	SPT5H_HUMAN Transcription elongation factor SPT5	36	63
				DEDDEESDEEEE	Q9UER7	DAXX_HUMAN Death domain-associated protein 6	433	484
				EEDEEEEDEEEE	Q9P1Z0	ZBTB4_HUMAN Zinc finger and BTB domain-containing protein4	630	653
				EDEEEEDEEEE	Q9UPN7	PP6R1_HUMAN Serine/threonine-protein phosphatase 6regulatory subunit 1	670	684
				DEDEDEDDEEDFE	O00401	WASL_HUMAN Neural Wiskott-Aldrich syndrome protein	485	504
				DEDEEEEEEE	P54257	HAP1_HUMAN Huntingtin-associated protein 1	259	286
				DEDDEEEDEEEE	P04198	MYCN_HUMAN N-myc proto-oncogene protein	253	282
				DEEEEEEDYEDEE	Q99856	ARI3A_HUMAN AT-rich interactive domain-containing protein3A	127	156
				DEDEEEEEEE	Q13387	JIP2_HUMAN C-Jun-amino-terminal kinase-interactingprotein 2	79	116
				DEEEEEEDEEEE	Q5TCY1	TTBK1_HUMAN Tau-tubulin kinase 1	732	770
				DEDEEEEDEEED	Q86TY3	ARMD4_HUMAN Armadillo-like helical domain-containingprotein 4	604	644
				EEEEEEGEEEEE	Q86SE8	NPM2_HUMAN Nucleoplasmin-2	128	149
				EEEEEGEEEEE	M0R103	M0R103_HUMAN Radial spoke head protein 6 homolog A	436	449
				EEEEEGEEEEE	Q9H0K4	RSH6A_HUMAN Radial spoke head protein 6 homolog A	700	713
				EEEEEEGDGEEED	H7C2N1	H7C2N1_HUMAN Prothymosin alpha (Fragment)	81	120
				EEEEEEGDGEEED	B8ZZW7	B8ZZW7_HUMAN Prothymosin alpha	69	108
				EEEEEEGDGEEED	B8ZZA1	B8ZZA1_HUMAN Prothymosin alpha	64	103
				EEEEEEGDGEEED	P06454	PTMA_HUMAN Prothymosin alpha	44	83
				DEEEEEDDEDEEEIE	F5H2X7	F5H2X7_HUMAN Cip1-interacting zinc finger protein	796	816
				DEEEEEDDEDEEEIE	Q9BTG3	Q9BTG3_HUMAN CIZ1 protein	679	699
				PEEEDEEEEEEE	D3YTK1	D3YTK1_HUMAN B-cell lymphoma/leukemia 11B	334	354
				DEEEEEDDEDEEEIE	A0A0U1RQR2	A0A0U1RQR2_HUMAN Cip1-interacting zinc finger protein(Fragment)	175	195
				DEEEEEDDEDEEEIE	Q5SYW2	Q5SYW2_HUMAN Cip1-interacting zinc finger protein	712	732
				DEEEEEDDEDEEEIE	A0A494C0L7	A0A494C0L7_HUMAN Cip1-interacting zinc finger protein	679	699
				DEEEEEDDEDEEEIE	H0Y5D5	H0Y5D5_HUMAN Cip1-interacting zinc finger protein (Fragment)	662	682
				DEEEEEDDEDEEEIE	Q9ULV3	CIZ1_HUMAN Cip1-interacting zinc finger protein	740	760
				PEEEDEEEEEEE	Q9C0K0	BC11B_HUMAN B-cell lymphoma/leukemia 11B	528	548
				EEEEEGEEEEE	Q7Z591	AKNA_HUMAN Microtubule organization protein AKNA	777	792
				EEEEEEGEGEEEE	P07199	CENPB_HUMAN Major centromere autoantigen B	403	471
				EEDEEEDEEEEE	Q9NY27	PP4R2_HUMAN Serine/threonine-protein phosphatase 4regulatory subunit 2	297	309
nsp3	QPEEEQEEDWLDDDSQ	151	167	PEEEEEDDW	A0A087WX15	A0A087WX15_HUMAN Glutamate receptor-interactingprotein 2	937	952
				PEEEEEDDW	A0A087WYB3	A0A087WYB3_HUMAN Glutamate receptor-interactingprotein 2 (Fragment)	299	314
				PEEEEEDDW	A0A1B0GWJ3	A0A1B0GWJ3_HUMAN Glutamate receptor-interactingprotein 2	845	860
				PEEEEEDDW	Q9C0E4	GRIP2_HUMAN Glutamate receptor-interacting protein2	840	855
				QEEEEQEEEDDD	Q9Y4B6	DCAF1_HUMAN DDB1- and CUL4-associated factor 1	1393	1452
S	MLCCMTSCCSCLKGCCSCGSCC	1232	1245	CCQSSCCKPCCSSSGCGSSCC	P26371	KRA59_HUMAN Keratin-associated protein 5-9	51	159
				CCQSSCCKPCCSSSGCGSSCC	A8MUN0	A8MUN0_HUMAN Keratin-associated protein 5-4	1	226
				CCQSSCCKPCCSSSGCGSSCC	Q6L8H1	KRA54_HUMAN Keratin-associated protein 5-4	1	286
				CCQSSCCKPCCCQSSCCKPCCSSSGCGSSCC	A0A0G2JQ22	A0A0G2JQ22_HUMAN Keratin-associated protein 5-4	1	163
				CCRTTCCRPSCCISSCCRPSCCISSCC	Q9BYR4	KRA43_HUMAN Keratin-associated protein 4-3	86	124
				CCRTTCCRPSCCISSCCRPSCCISSCC	Q9BYR4	KRA43_HUMAN Keratin-associated protein 4-3	56	95
N	GSRGGSQASSRSSSRSRNSSRNSTPGSSRGTSP	174	207	SRSKSRSSHSRSSSRSSSPSSSR	O95218	ZRAB2_HUMAN Zinc finger Ran-binding domain-containingprotein 2	192	272
				GSRSGSRSGSRSGSRSGSRSGSRRG	P15924	DESP_HUMAN Desmoplakin	2823	2848
				SSGSSSSSGSSSSRSSSSSSSSTSGSSSRDSS	Q9H307	PININ_HUMAN Pinin	569	637
				GSSGGSHPSSRSSSR	H7C3Q7	H7C3Q7_HUMAN Abl interactor 2 (Fragment)	107	132
				GSSGGSHPSSRSSSR	H0Y6B5	H0Y6B5_HUMAN Abl interactor 2 (Fragment)	82	108
				GSSGGSHPSSRSSSR	E7EW77	E7EW77_HUMAN Abl interactor 2	241	267
				GSSGGSHPSSRSSSR	E7EP65	E7EP65_HUMAN Abl interactor 2 (Fragment)	241	267
				SRSTSESRSRSRSRSRSASSNS	E7EQT4	E7EQT4_HUMAN Apoptotic chromatin condensation inducerin the nucleus	590	616
				GSSGGSHPSSRSSSR	B7Z836	B7Z836_HUMAN Abl interactor 2	179	205
				GSSGGSHPSSRSSSR	F8WAL6	F8WAL6_HUMAN Abl interactor 2	241	267
				SRSTSESRSRSRSRSRSASSNS	S4R3H4	S4R3H4_HUMAN Apoptotic chromatin condensation inducerin the nucleus	572	598
				GSSGGSHPSSRSSSR	A0A0C4DG21	A0A0C4DG21_HUMAN Abl interactor 2	235	261
				GSSGGSHPSSRSSSR	Q9NYB9	ABI2_HUMAN Abl interactor 2	241	267
				SRSTSESRSRSRSRSRSASSNS	Q9UKV3	ACINU_HUMAN Apoptotic chromatin condensation inducerin the nucleus	630	656
				GSSGGSHPSSRSSSR	E9PEZ7	E9PEZ7_HUMAN Abl interactor 2	180	212
				SRSASRSYSRSRSRSRSRRRSRTRTSSSSSSRSPSPGSRSR	A7MD48	SRRM4_HUMAN Serine/arginine repetitive matrix protein4	520	610
				SRSRSRSRSRSRSRYSRSKSRSRTRSRSRSTS	Q01130	SRSF2_HUMAN Serine/arginine-rich splicing factor 2	100	212
				SRSGSSSSGSSSSNSRTSSTSSTVSSSSYSSSSGSSRTS	Q8TF01	PNISR_HUMAN Arginine/serine-rich protein PNISR	505	562
N	KTFPPTEPKKDKKKKADE	360	378	KKDKKKKADD	J3KRP8	J3KRP8_HUMAN [F-actin]-monooxygenase MICAL3 (Fragment)	2	12
				KKDKKKKADD	J3QQT0	J3QQT0_HUMAN [F-actin]-monooxygenase MICAL3 (Fragment)	24	34
				KKDKKKKADD	Q7RTP6	MICA3_HUMAN [F-actin]-monooxygenase MICAL3	1747	1757
