# Supplementary material for: Common low complexity regions for SARS-CoV-2 and human proteomes as potential multidirectional risk factor in vaccine development
Source: BMC Bioinformatics. 2021 Apr 8;22:182. doi: 10.1186/s12859-021-04017-7 (PMC8027979; doi:10.1186/s12859-021-04017-7)
Supplement: Supplementary file 4 — Additional file 4. Table S4: GO terms enriched for human proteins from all clusters obtained for the SARS-Cov-2 protein nsp3 LCR fragment 108–124. [file 12859_2021_4017_MOESM4_ESM.xlsx]

## Sheet: nsp3_a_GBSC_BP
#Title:	Common low complexity regions for SARS-CoV-2 and human proteomes as potential multidirectional risk factor in vaccine development
#Authors:	Aleksandra Gruca1, Joanna Ziemska-Legiecka2, Patryk Jarnot1, Elzbieta Sarnowska3, Tomasz J. Sarnowski2, Marcin Grynberg2*
#Affiliations:	1 Department of Computer Network and Systems, Silesian University of Technology, Gliwice, Poland
#	2 Institute of Biochemistry and Biophysics PAS, Warsaw, Poland
#	3 Department of Molecular and Translational Oncology, Maria Sklodowska-Curie National Research Institute of Oncology, Warsaw, Poland
#Corresponding author:	* greenb@ibb.waw.pl (MG)
GO.ID	Term	Annotated	Significant	Expected	pvalues	pvalues.BH.adjusted
GO:0006338	chromatin remodeling	161	84	29.67	1.5e-22	1.08525e-18
GO:0006325	chromatin organization	469	171	86.44	7.5e-22	5.4255e-18
GO:0051276	chromosome organization	589	197	108.56	4.7e-20	3.39951e-16
GO:0043044	ATP-dependent chromatin remodeling	62	43	11.43	1.6e-18	1.15712e-14
GO:0006996	organelle organization	1460	373	269.09	1.5e-14	1.08465e-10
GO:0006281	DNA repair	203	75	37.42	2.1e-10	1.5183e-06
GO:0016570	histone modification	239	79	44.05	2.6e-08	0.000187954
GO:0016072	rRNA metabolic process	86	38	15.85	2.9e-08	0.000209612
GO:0006816	calcium ion transport	199	68	36.68	5.9e-08	0.000426393
GO:0007017	microtubule-based process	280	88	51.61	6.1e-08	0.000440786
GO:0070588	calcium ion transmembrane transport	172	61	31.7	6.3e-08	0.000455175
GO:0016569	covalent chromatin modification	247	79	45.52	1.3e-07	0.00093912
GO:0006974	cellular response to DNA damage stimulus	308	93	56.77	2.1e-07	0.00151683
GO:0070838	divalent metal ion transport	207	68	38.15	3.3e-07	0.00238326
GO:0072511	divalent inorganic cation transport	208	68	38.34	4e-07	0.0028884
GO:0071824	protein-DNA complex subunit organization	123	46	22.67	4.7e-07	0.0033934
GO:0034470	ncRNA processing	98	39	18.06	5.5e-07	0.00397045
GO:0018205	peptidyl-lysine modification	194	64	35.76	6.2e-07	0.00447516
GO:0034728	nucleosome organization	92	37	16.96	7.9e-07	0.00570143
GO:0007018	microtubule-based movement	122	45	22.49	9.7e-07	0.00699952
GO:0042254	ribosome biogenesis	93	37	17.14	1.1e-06	0.0079365
GO:0006259	DNA metabolic process	358	102	65.98	1.2e-06	0.0086568
GO:0071840	cellular component organization or biogenesis	2383	512	439.21	1.7e-06	0.0122621
GO:0006364	rRNA processing	70	30	12.9	1.8e-06	0.0129816
GO:0006473	protein acetylation	97	37	17.88	3.6e-06	0.0259596
GO:0022402	cell cycle process	396	108	72.99	5.5e-06	0.039655
GO:0016573	histone acetylation	85	33	15.67	7.7e-06	0.0555093
GO:0006282	regulation of DNA repair	54	24	9.95	9.1e-06	0.0655928
GO:0034660	ncRNA metabolic process	147	49	27.09	9.3e-06	0.0670251
GO:0006475	internal protein amino acid acetylation	86	33	15.85	1e-05	0.07205
GO:0018393	internal peptidyl-lysine acetylation	86	33	15.85	1e-05	0.07205
GO:0071103	DNA conformation change	144	48	26.54	1.1e-05	0.079244
GO:0018394	peptidyl-lysine acetylation	87	33	16.04	1.4e-05	0.100842
GO:0045739	positive regulation of DNA repair	30	16	5.53	1.7e-05	0.122434
GO:0006333	chromatin assembly or disassembly	88	33	16.22	1.8e-05	0.129618
GO:0043543	protein acylation	113	39	20.83	3.1e-05	0.2232
GO:0051208	sequestering of calcium ion	55	23	10.14	4.6e-05	0.331108
GO:0032259	methylation	151	48	27.83	4.6e-05	0.331108
GO:0006298	mismatch repair	23	13	4.24	4.8e-05	0.345456
GO:0006323	DNA packaging	96	34	17.69	5.4e-05	0.388584
GO:0060402	calcium ion transport into cytosol	64	25	11.8	8.5e-05	0.611575
GO:0016043	cellular component organization	2326	487	428.71	9.1e-05	0.654654
GO:0097553	calcium ion transmembrane import into cytosol	61	24	11.24	0.0001	0.7193
GO:0042274	ribosomal small subunit biogenesis	16	10	2.95	0.00012	0.86304
GO:0065004	protein-DNA complex assembly	100	34	18.43	0.00014	1
GO:0010921	regulation of phosphatase activity	66	25	12.16	0.00015	1
GO:0060401	cytosolic calcium ion transport	70	26	12.9	0.00016	1
GO:0030490	maturation of SSU-rRNA	14	9	2.58	0.0002	1
GO:0007049	cell cycle	566	137	104.32	0.00021	1
GO:0033554	cellular response to stress	619	148	114.09	0.00021	1
GO:0051209	release of sequestered calcium ion into cytosol	53	21	9.77	0.00024	1
GO:0051282	regulation of sequestering of calcium ion	53	21	9.77	0.00024	1
GO:0051283	negative regulation of sequestering of calcium ion	53	21	9.77	0.00024	1
GO:0044085	cellular component biogenesis	1018	228	187.63	0.00032	1
GO:0000462	maturation of SSU-rRNA from tricistronic rRNA transcript (SSU-rRNA, 5.8S rRNA, LSU-rRNA)	12	8	2.21	0.00032	1
GO:0001539	cilium or flagellum-dependent cell motility	12	8	2.21	0.00032	1
GO:0060285	cilium-dependent cell motility	12	8	2.21	0.00032	1
GO:0006479	protein methylation	104	34	19.17	0.00032	1
GO:0008213	protein alkylation	104	34	19.17	0.00032	1
GO:0043666	regulation of phosphoprotein phosphatase activity	47	19	8.66	0.00035	1
GO:0003341	cilium movement	24	12	4.42	0.00044	1
GO:0006303	double-strand break repair via nonhomologous end joining	21	11	3.87	0.00046	1
GO:0031497	chromatin assembly	78	27	14.38	0.00047	1
GO:0018023	peptidyl-lysine trimethylation	31	14	5.71	0.00056	1
GO:0000226	microtubule cytoskeleton organization	192	54	35.39	0.00056	1
GO:0043631	RNA polyadenylation	38	16	7	0.0006	1
GO:0010564	regulation of cell cycle process	219	60	40.36	0.0006	1
GO:0000726	non-recombinational repair	22	11	4.05	0.00077	1
GO:0018027	peptidyl-lysine dimethylation	8	6	1.47	0.00077	1
GO:0060294	cilium movement involved in cell motility	8	6	1.47	0.00077	1
GO:0070050	neuron cellular homeostasis	8	6	1.47	0.00077	1
GO:0072698	protein localization to microtubule cytoskeleton	19	10	3.5	0.0008	1
GO:0006334	nucleosome assembly	69	24	12.72	0.00088	1
GO:0035303	regulation of dephosphorylation	73	25	13.45	0.0009	1
GO:0018022	peptidyl-lysine methylation	81	27	14.93	0.00092	1
GO:0034968	histone lysine methylation	81	27	14.93	0.00092	1
GO:0034641	cellular nitrogen compound metabolic process	2646	537	487.69	0.00103	1
GO:0070544	histone H3-K36 demethylation	6	5	1.11	0.00107	1
GO:0070940	dephosphorylation of RNA polymerase II C-terminal domain	6	5	1.11	0.00107	1
GO:0043414	macromolecule methylation	136	40	25.07	0.00112	1
GO:0000212	meiotic spindle organization	4	4	0.74	0.00115	1
GO:0006290	pyrimidine dimer repair	4	4	0.74	0.00115	1
GO:0016188	synaptic vesicle maturation	4	4	0.74	0.00115	1
GO:0061588	calcium activated phospholipid scrambling	4	4	0.74	0.00115	1
GO:0034765	regulation of ion transmembrane transport	176	49	32.44	0.00127	1
GO:0044380	protein localization to cytoskeleton	20	10	3.69	0.00133	1
GO:0009303	rRNA transcription	14	8	2.58	0.00136	1
GO:0043966	histone H3 acetylation	30	13	5.53	0.00141	1
GO:0000278	mitotic cell cycle	291	74	53.63	0.00153	1
GO:0022613	ribonucleoprotein complex biogenesis	183	50	33.73	0.00177	1
GO:0000460	maturation of 5.8S rRNA	9	6	1.66	0.00196	1
GO:0000470	maturation of LSU-rRNA	9	6	1.66	0.00196	1
GO:0016571	histone methylation	93	29	17.14	0.00197	1
GO:0035304	regulation of protein dephosphorylation	53	19	9.77	0.00198	1
GO:0006289	nucleotide-excision repair	31	13	5.71	0.00202	1
GO:0006936	muscle contraction	127	37	23.41	0.00203	1
GO:1903047	mitotic cell cycle process	241	62	44.42	0.00268	1
GO:0048515	spermatid differentiation	51	18	9.4	0.00313	1
GO:0000244	spliceosomal tri-snRNP complex assembly	7	5	1.29	0.00319	1
GO:0006284	base-excision repair	7	5	1.29	0.00319	1
GO:0044770	cell cycle phase transition	170	46	31.33	0.00326	1
GO:0006383	transcription by RNA polymerase III	22	10	4.05	0.00327	1
GO:0006302	double-strand break repair	72	23	13.27	0.00395	1
GO:0071539	protein localization to centrosome	10	6	1.84	0.00413	1
GO:1905508	protein localization to microtubule organizing center	10	6	1.84	0.00413	1
GO:0006368	transcription elongation from RNA polymerase II promoter	37	14	6.82	0.00429	1
GO:0046825	regulation of protein export from nucleus	13	7	2.4	0.00432	1
GO:0051052	regulation of DNA metabolic process	150	41	27.65	0.00436	1
GO:0006874	cellular calcium ion homeostasis	146	40	26.91	0.00462	1
GO:0140014	mitotic nuclear division	77	24	14.19	0.00467	1
GO:0031570	DNA integrity checkpoint	45	16	8.29	0.0048	1
GO:0010793	regulation of mRNA export from nucleus	5	4	0.92	0.0049	1
GO:0031054	pre-miRNA processing	5	4	0.92	0.0049	1
GO:0033693	neurofilament bundle assembly	5	4	0.92	0.0049	1
GO:0036124	histone H3-K9 trimethylation	5	4	0.92	0.0049	1
GO:0043951	negative regulation of cAMP-mediated signaling	5	4	0.92	0.0049	1
GO:0044648	histone H3-K4 dimethylation	5	4	0.92	0.0049	1
GO:0046931	pore complex assembly	5	4	0.92	0.0049	1
GO:1901077	regulation of relaxation of muscle	5	4	0.92	0.0049	1
GO:2000197	regulation of ribonucleoprotein complex localization	5	4	0.92	0.0049	1
GO:0007286	spermatid development	49	17	9.03	0.00494	1
GO:0034762	regulation of transmembrane transport	192	50	35.39	0.00512	1
GO:0006413	translational initiation	86	26	15.85	0.00522	1
GO:0055074	calcium ion homeostasis	147	40	27.09	0.00525	1
GO:0051726	regulation of cell cycle	386	91	71.14	0.00541	1
GO:0006139	nucleobase-containing compound metabolic process	2473	496	455.8	0.0055	1
GO:0000077	DNA damage checkpoint	42	15	7.74	0.00595	1
GO:0006354	DNA-templated transcription, elongation	50	17	9.22	0.00622	1
GO:0001562	response to protozoan	3	3	0.55	0.00625	1
GO:0006198	cAMP catabolic process	3	3	0.55	0.00625	1
GO:0006777	Mo-molybdopterin cofactor biosynthetic process	3	3	0.55	0.00625	1
GO:0019720	Mo-molybdopterin cofactor metabolic process	3	3	0.55	0.00625	1
GO:0031585	regulation of inositol 1,4,5-trisphosphate-sensitive calcium-release channel activity	3	3	0.55	0.00625	1
GO:0031587	positive regulation of inositol 1,4,5-trisphosphate-sensitive calcium-release channel activity	3	3	0.55	0.00625	1
GO:0035970	peptidyl-threonine dephosphorylation	3	3	0.55	0.00625	1
GO:0042791	5S class rRNA transcription by RNA polymerase III	3	3	0.55	0.00625	1
GO:0042797	tRNA transcription by RNA polymerase III	3	3	0.55	0.00625	1
GO:0042832	defense response to protozoan	3	3	0.55	0.00625	1
GO:0043545	molybdopterin cofactor metabolic process	3	3	0.55	0.00625	1
GO:0051189	prosthetic group metabolic process	3	3	0.55	0.00625	1
GO:1901079	positive regulation of relaxation of muscle	3	3	0.55	0.00625	1
GO:1901897	regulation of relaxation of cardiac muscle	3	3	0.55	0.00625	1
GO:2001022	positive regulation of response to DNA damage stimulus	54	18	9.95	0.00625	1
GO:0006378	mRNA polyadenylation	31	12	5.71	0.00648	1
GO:0019725	cellular homeostasis	283	69	52.16	0.00649	1
GO:0046483	heterocycle metabolic process	2502	500	461.15	0.00713	1
GO:0018193	peptidyl-amino acid modification	463	106	85.34	0.00721	1
GO:0008090	retrograde axonal transport	8	5	1.47	0.00721	1
GO:0006984	ER-nucleus signaling pathway	11	6	2.03	0.00768	1
GO:0051783	regulation of nuclear division	47	16	8.66	0.00773	1
GO:0007010	cytoskeleton organization	608	135	112.06	0.00795	1
GO:0006470	protein dephosphorylation	124	34	22.85	0.00848	1
GO:0007281	germ cell development	85	25	15.67	0.00891	1
GO:0000075	cell cycle checkpoint	64	20	11.8	0.00906	1
GO:0009987	cellular process	6147	1159	1132.96	0.0093	1
GO:0032508	DNA duplex unwinding	44	15	8.11	0.00962	1
GO:0006360	transcription by RNA polymerase I	25	10	4.61	0.00971	1
GO:0034243	regulation of transcription elongation from RNA polymerase II promoter	18	8	3.32	0.00988	1
GO:0030317	flagellated sperm motility	29	11	5.35	0.0107	1
GO:0032784	regulation of DNA-templated transcription, elongation	29	11	5.35	0.0107	1
GO:0097722	sperm motility	29	11	5.35	0.0107	1
GO:0072503	cellular divalent inorganic cation homeostasis	153	40	28.2	0.01074	1
GO:0051480	regulation of cytosolic calcium ion concentration	117	32	21.56	0.01085	1
GO:0006725	cellular aromatic compound metabolic process	2510	499	462.62	0.01097	1
GO:0042987	amyloid precursor protein catabolic process	15	7	2.76	0.0115	1
GO:0043486	histone exchange	15	7	2.76	0.0115	1
GO:2000403	positive regulation of lymphocyte migration	15	7	2.76	0.0115	1
GO:0046328	regulation of JNK cascade	53	17	9.77	0.01178	1
GO:0000413	protein peptidyl-prolyl isomerization	22	9	4.05	0.01184	1
GO:0006399	tRNA metabolic process	22	9	4.05	0.01184	1
GO:0042273	ribosomal large subunit biogenesis	22	9	4.05	0.01184	1
GO:0032392	DNA geometric change	49	16	9.03	0.01196	1
GO:0010923	negative regulation of phosphatase activity	45	15	8.29	0.01204	1
GO:0035305	negative regulation of dephosphorylation	45	15	8.29	0.01204	1
GO:0097692	histone H3-K4 monomethylation	6	4	1.11	0.01256	1
GO:0055082	cellular chemical homeostasis	234	57	43.13	0.01285	1
GO:0060632	regulation of microtubule-based movement	12	6	2.21	0.01299	1
GO:1901987	regulation of cell cycle phase transition	132	35	24.33	0.0131	1
GO:0090304	nucleic acid metabolic process	2388	475	440.13	0.01321	1
GO:1903025	regulation of RNA polymerase II regulatory region sequence-specific DNA binding	9	5	1.66	0.01378	1
GO:0016236	macroautophagy	58	18	10.69	0.01392	1
GO:0032786	positive regulation of DNA-templated transcription, elongation	19	8	3.5	0.01435	1
GO:0007088	regulation of mitotic nuclear division	42	14	7.74	0.01502	1
GO:0046330	positive regulation of JNK cascade	42	14	7.74	0.01502	1
GO:2001020	regulation of response to DNA damage stimulus	93	26	17.14	0.01536	1
GO:0006260	DNA replication	102	28	18.8	0.01567	1
GO:0000280	nuclear division	111	30	20.46	0.0158	1
GO:0031440	regulation of mRNA 3'-end processing	23	9	4.24	0.01633	1
GO:0003012	muscle system process	157	40	28.94	0.01653	1
GO:0072507	divalent inorganic cation homeostasis	157	40	28.94	0.01653	1
GO:0022411	cellular component disassembly	148	38	27.28	0.01695	1
GO:1900363	regulation of mRNA polyadenylation	16	7	2.95	0.01725	1
GO:0006937	regulation of muscle contraction	72	21	13.27	0.01729	1
GO:2000779	regulation of double-strand break repair	31	11	5.71	0.01837	1
GO:1901360	organic cyclic compound metabolic process	2560	505	471.84	0.01884	1
GO:0051321	meiotic cell cycle	64	19	11.8	0.01899	1
GO:0007204	positive regulation of cytosolic calcium ion concentration	108	29	19.91	0.01904	1
GO:0016311	dephosphorylation	168	42	30.96	0.01962	1
GO:0034622	cellular protein-containing complex assembly	395	89	72.8	0.01978	1
GO:0000186	activation of MAPKK activity	20	8	3.69	0.02014	1
GO:0033260	nuclear DNA replication	20	8	3.69	0.02014	1
GO:0007632	visual behavior	13	6	2.4	0.02041	1
GO:0032968	positive regulation of transcription elongation from RNA polymerase II promoter	13	6	2.4	0.02041	1
GO:0045786	negative regulation of cell cycle	178	44	32.81	0.02083	1
GO:0070925	organelle assembly	221	53	40.73	0.02147	1
GO:0000076	DNA replication checkpoint	4	3	0.74	0.02155	1
GO:0001778	plasma membrane repair	4	3	0.74	0.02155	1
GO:0007256	activation of JNKK activity	4	3	0.74	0.02155	1
GO:0009304	tRNA transcription	4	3	0.74	0.02155	1
GO:0031338	regulation of vesicle fusion	4	3	0.74	0.02155	1
GO:0031958	corticosteroid receptor signaling pathway	4	3	0.74	0.02155	1
GO:0036500	ATF6-mediated unfolded protein response	4	3	0.74	0.02155	1
GO:0042766	nucleosome mobilization	4	3	0.74	0.02155	1
GO:0042921	glucocorticoid receptor signaling pathway	4	3	0.74	0.02155	1
GO:0050908	detection of light stimulus involved in visual perception	4	3	0.74	0.02155	1
GO:0050962	detection of light stimulus involved in sensory perception	4	3	0.74	0.02155	1
GO:0071318	cellular response to ATP	4	3	0.74	0.02155	1
GO:0086023	adenylate cyclase-activating adrenergic receptor signaling pathway involved in heart process	4	3	0.74	0.02155	1
GO:0099509	regulation of presynaptic cytosolic calcium ion concentration	4	3	0.74	0.02155	1
GO:1900112	regulation of histone H3-K9 trimethylation	4	3	0.74	0.02155	1
GO:1902513	regulation of organelle transport along microtubule	4	3	0.74	0.02155	1
GO:1903800	positive regulation of production of miRNAs involved in gene silencing by miRNA	4	3	0.74	0.02155	1
GO:1990253	cellular response to leucine starvation	4	3	0.74	0.02155	1
GO:2000479	regulation of cAMP-dependent protein kinase activity	4	3	0.74	0.02155	1
GO:0007346	regulation of mitotic cell cycle	188	46	34.65	0.02195	1
GO:0051054	positive regulation of DNA metabolic process	87	24	16.04	0.0227	1
GO:0000910	cytokinesis	44	14	8.11	0.02278	1
GO:0018208	peptidyl-proline modification	28	10	5.16	0.02299	1
GO:0032515	negative regulation of phosphoprotein phosphatase activity	28	10	5.16	0.02299	1
GO:0035308	negative regulation of protein dephosphorylation	28	10	5.16	0.02299	1
GO:0006261	DNA-dependent DNA replication	40	13	7.37	0.02324	1
GO:0031441	negative regulation of mRNA 3'-end processing	10	5	1.84	0.02342	1
GO:0031572	G2 DNA damage checkpoint	10	5	1.84	0.02342	1
GO:0043949	regulation of cAMP-mediated signaling	10	5	1.84	0.02342	1
GO:0045943	positive regulation of transcription by RNA polymerase I	10	5	1.84	0.02342	1
GO:0050691	regulation of defense response to virus by host	10	5	1.84	0.02342	1
GO:1900364	negative regulation of mRNA polyadenylation	10	5	1.84	0.02342	1
GO:0030968	endoplasmic reticulum unfolded protein response	32	11	5.9	0.02345	1
GO:1903322	positive regulation of protein modification by small protein conjugation or removal	36	12	6.64	0.0235	1
GO:0010569	regulation of double-strand break repair via homologous recombination	17	7	3.13	0.02476	1
GO:0000466	maturation of 5.8S rRNA from tricistronic rRNA transcript (SSU-rRNA, 5.8S rRNA, LSU-rRNA)	7	4	1.29	0.02506	1
GO:0002230	positive regulation of defense response to virus by host	7	4	1.29	0.02506	1
GO:0006370	7-methylguanosine mRNA capping	7	4	1.29	0.02506	1
GO:0006384	transcription initiation from RNA polymerase III promoter	7	4	1.29	0.02506	1
GO:0007176	regulation of epidermal growth factor-activated receptor activity	7	4	1.29	0.02506	1
GO:0033198	response to ATP	7	4	1.29	0.02506	1
GO:0045110	intermediate filament bundle assembly	7	4	1.29	0.02506	1
GO:0051443	positive regulation of ubiquitin-protein transferase activity	7	4	1.29	0.02506	1
GO:0043269	regulation of ion transport	223	53	41.1	0.02528	1
GO:0044843	cell cycle G1/S phase transition	79	22	14.56	0.02555	1
GO:0050954	sensory perception of mechanical stimulus	79	22	14.56	0.02555	1
GO:0022412	cellular process involved in reproduction in multicellular organism	106	28	19.54	0.02586	1
GO:0022607	cellular component assembly	943	196	173.81	0.02627	1
GO:0002200	somatic diversification of immune receptors	21	8	3.87	0.02741	1
GO:0044786	cell cycle DNA replication	21	8	3.87	0.02741	1
GO:0035082	axoneme assembly	25	9	4.61	0.02885	1
GO:0051607	defense response to virus	58	17	10.69	0.02895	1
GO:0034620	cellular response to unfolded protein	37	12	6.82	0.02912	1
GO:0007033	vacuole organization	29	10	5.35	0.02946	1
GO:0050848	regulation of calcium-mediated signaling	29	10	5.35	0.02946	1
GO:0030003	cellular cation homeostasis	182	44	33.54	0.02986	1
GO:0006396	RNA processing	507	110	93.45	0.02988	1
GO:0016445	somatic diversification of immunoglobulins	14	6	2.58	0.03027	1
GO:0080182	histone H3-K4 trimethylation	14	6	2.58	0.03027	1
GO:0007605	sensory perception of sound	76	21	14.01	0.03114	1
GO:0032874	positive regulation of stress-activated MAPK cascade	50	15	9.22	0.03181	1
GO:0070304	positive regulation of stress-activated protein kinase signaling cascade	50	15	9.22	0.03181	1
GO:0030001	metal ion transport	413	91	76.12	0.03197	1
GO:0090257	regulation of muscle system process	99	26	18.25	0.03313	1
GO:0006875	cellular metal ion homeostasis	169	41	31.15	0.03332	1
GO:0007254	JNK cascade	59	17	10.87	0.03391	1
GO:0000045	autophagosome assembly	18	7	3.32	0.03423	1
GO:1905037	autophagosome organization	18	7	3.32	0.03423	1
GO:0035967	cellular response to topologically incorrect protein	42	13	7.74	0.03449	1
GO:0006873	cellular ion homeostasis	184	44	33.91	0.03539	1
GO:0050879	multicellular organismal movement	22	8	4.05	0.0363	1
GO:0050881	musculoskeletal movement	22	8	4.05	0.0363	1
GO:0002204	somatic recombination of immunoglobulin genes involved in immune response	11	5	2.03	0.03655	1
GO:0002208	somatic diversification of immunoglobulins involved in immune response	11	5	2.03	0.03655	1
GO:0045190	isotype switching	11	5	2.03	0.03655	1
GO:0060117	auditory receptor cell development	11	5	2.03	0.03655	1
GO:0071868	cellular response to monoamine stimulus	11	5	2.03	0.03655	1
GO:0071870	cellular response to catecholamine stimulus	11	5	2.03	0.03655	1
GO:0016575	histone deacetylation	30	10	5.53	0.03712	1
GO:0043507	positive regulation of JUN kinase activity	30	10	5.53	0.03712	1
GO:0035249	synaptic transmission, glutamatergic	26	9	4.79	0.03712	1
GO:0044782	cilium organization	100	26	18.43	0.0372	1
GO:0051235	maintenance of location	133	33	24.51	0.03924	1
GO:0032984	protein-containing complex disassembly	87	23	16.04	0.04035	1
GO:0034976	response to endoplasmic reticulum stress	78	21	14.38	0.0406	1
GO:0060271	cilium assembly	92	24	16.96	0.0425	1
GO:0042255	ribosome assembly	15	6	2.76	0.04278	1
GO:0000183	chromatin silencing at rDNA	8	4	1.47	0.04291	1
GO:0002093	auditory receptor cell morphogenesis	8	4	1.47	0.04291	1
GO:0009452	7-methylguanosine RNA capping	8	4	1.47	0.04291	1
GO:0021548	pons development	8	4	1.47	0.04291	1
GO:0030206	chondroitin sulfate biosynthetic process	8	4	1.47	0.04291	1
GO:0035372	protein localization to microtubule	8	4	1.47	0.04291	1
GO:0036260	RNA capping	8	4	1.47	0.04291	1
GO:0036297	interstrand cross-link repair	8	4	1.47	0.04291	1
GO:0042790	nucleolar large rRNA transcription by RNA polymerase I	8	4	1.47	0.04291	1
GO:0090075	relaxation of muscle	8	4	1.47	0.04291	1
GO:0048285	organelle fission	120	30	22.12	0.04354	1
GO:0080135	regulation of cellular response to stress	226	52	41.65	0.04577	1
GO:0000281	mitotic cytokinesis	19	7	3.5	0.04583	1
GO:0002562	somatic diversification of immune receptors via germline recombination within a single locus	19	7	3.5	0.04583	1
GO:0016444	somatic cell DNA recombination	19	7	3.5	0.04583	1
GO:0042982	amyloid precursor protein metabolic process	19	7	3.5	0.04583	1
GO:0090502	RNA phosphodiester bond hydrolysis, endonucleolytic	19	7	3.5	0.04583	1
GO:0031398	positive regulation of protein ubiquitination	31	10	5.71	0.04605	1
GO:0043506	regulation of JUN kinase activity	31	10	5.71	0.04605	1
GO:0044773	mitotic DNA damage checkpoint	31	10	5.71	0.04605	1
GO:0006310	DNA recombination	79	21	14.56	0.04605	1
GO:0000463	maturation of LSU-rRNA from tricistronic rRNA transcript (SSU-rRNA, 5.8S rRNA, LSU-rRNA)	5	3	0.92	0.04652	1
GO:0006122	mitochondrial electron transport, ubiquinol to cytochrome c	5	3	0.92	0.04652	1
GO:0007288	sperm axoneme assembly	5	3	0.92	0.04652	1
GO:0009214	cyclic nucleotide catabolic process	5	3	0.92	0.04652	1
GO:0030208	dermatan sulfate biosynthetic process	5	3	0.92	0.04652	1
GO:0031573	intra-S DNA damage checkpoint	5	3	0.92	0.04652	1
GO:0032754	positive regulation of interleukin-5 production	5	3	0.92	0.04652	1
GO:0034975	protein folding in endoplasmic reticulum	5	3	0.92	0.04652	1
GO:0045056	transcytosis	5	3	0.92	0.04652	1
GO:0050651	dermatan sulfate proteoglycan biosynthetic process	5	3	0.92	0.04652	1
GO:0055119	relaxation of cardiac muscle	5	3	0.92	0.04652	1
GO:0071440	regulation of histone H3-K14 acetylation	5	3	0.92	0.04652	1
GO:0086103	G protein-coupled receptor signaling pathway involved in heart process	5	3	0.92	0.04652	1
GO:1901838	positive regulation of transcription of nucleolar large rRNA by RNA polymerase I	5	3	0.92	0.04652	1
GO:1903026	negative regulation of RNA polymerase II regulatory region sequence-specific DNA binding	5	3	0.92	0.04652	1
GO:0042490	mechanoreceptor differentiation	23	8	4.24	0.04696	1
GO:0061647	histone H3-K9 modification	23	8	4.24	0.04696	1
GO:0032872	regulation of stress-activated MAPK cascade	66	18	12.16	0.04927	1

## Sheet: nsp3_a_GBSC_MF
GO.ID	Term	Annotated	Significant	Expected	pvalues	pvalues.BH.adjusted
GO:0017111	nucleoside-triphosphatase activity	373	145	71.79	1.3e-19	1.6575e-16
GO:0016462	pyrophosphatase activity	376	145	72.37	3e-19	3.819e-16
GO:0016818	hydrolase activity, acting on acid anhydrides, in phosphorus-containing anhydrides	376	145	72.37	3e-19	3.819e-16
GO:0016817	hydrolase activity, acting on acid anhydrides	380	145	73.14	9.4e-19	1.19568e-15
GO:0016887	ATPase activity	197	91	37.92	2.9e-18	3.6859e-15
GO:0042393	histone binding	131	66	25.21	6.6e-16	8.382e-13
GO:0097367	carbohydrate derivative binding	945	275	181.88	3.1e-15	3.9339e-12
GO:0032559	adenyl ribonucleotide binding	765	229	147.24	4e-14	5.072e-11
GO:0000166	nucleotide binding	872	254	167.83	4.2e-14	5.3172e-11
GO:1901265	nucleoside phosphate binding	872	254	167.83	4.2e-14	5.3172e-11
GO:0043167	ion binding	2501	604	481.36	5.4e-14	6.831e-11
GO:0032553	ribonucleotide binding	828	243	159.36	6.7e-14	8.4688e-11
GO:0005524	ATP binding	753	225	144.93	8.7e-14	1.09881e-10
GO:0032555	purine ribonucleotide binding	826	242	158.98	9.5e-14	1.1989e-10
GO:0030554	adenyl nucleotide binding	771	229	148.39	1e-13	1.261e-10
GO:0035639	purine ribonucleoside triphosphate binding	811	238	156.09	1.3e-13	1.638e-10
GO:0017076	purine nucleotide binding	834	243	160.52	1.6e-13	2.0144e-10
GO:0001103	RNA polymerase II repressing transcription factor binding	33	26	6.35	2.2e-13	2.7676e-10
GO:0043168	anion binding	1085	293	208.83	9.8e-12	1.23186e-08
GO:0008144	drug binding	805	228	154.94	2.6e-11	3.2656e-08
GO:0015085	calcium ion transmembrane transporter activity	113	52	21.75	6.8e-11	8.534e-08
GO:0005245	voltage-gated calcium channel activity	62	35	11.93	7.6e-11	9.5304e-08
GO:0036094	small molecule binding	965	262	185.73	9.2e-11	1.15276e-07
GO:0008281	sulfonylurea receptor activity	13	13	2.5	4.8e-10	6.0096e-07
GO:0005262	calcium channel activity	103	47	19.82	8e-10	1.0008e-06
GO:0005488	binding	6641	1347	1278.17	1.8e-09	2.25e-06
GO:0070491	repressing transcription factor binding	46	26	8.85	2.1e-08	2.6229e-05
GO:0003774	motor activity	77	35	14.82	1.3e-07	0.00016224
GO:0022843	voltage-gated cation channel activity	109	43	20.98	6.9e-07	0.00086043
GO:0005515	protein binding	4615	970	888.24	7.5e-07	0.0009345
GO:0030983	mismatched DNA binding	14	11	2.69	2.7e-06	0.0033615
GO:0042826	histone deacetylase binding	73	31	14.05	4.1e-06	0.0051004
GO:0008017	microtubule binding	133	47	25.6	8.1e-06	0.0100683
GO:0003777	microtubule motor activity	52	24	10.01	8.9e-06	0.0110538
GO:0034212	peptide N-acetyltransferase activity	41	20	7.89	1.8e-05	0.022338
GO:0046872	metal ion binding	1672	382	321.8	1.9e-05	0.02356
GO:0001085	RNA polymerase II transcription factor binding	96	36	18.48	2.1e-05	0.026019
GO:0008080	N-acetyltransferase activity	45	21	8.66	2.6e-05	0.032188
GO:0043169	cation binding	1684	383	324.11	2.9e-05	0.035873
GO:0004402	histone acetyltransferase activity	36	18	6.93	3.1e-05	0.038285
GO:0061733	peptide-lysine-N-acetyltransferase activity	36	18	6.93	3.1e-05	0.038285
GO:0015631	tubulin binding	159	52	30.6	3.3e-05	0.040722
GO:0008135	translation factor activity, RNA binding	57	24	10.97	5.8e-05	0.071514
GO:0016407	acetyltransferase activity	47	21	9.05	5.9e-05	0.072688
GO:1901363	heterocyclic compound binding	3029	648	582.98	7.3e-05	0.089863
GO:0016410	N-acyltransferase activity	52	22	10.01	0.00011	0.13519
GO:0004722	protein serine/threonine phosphatase activity	18	11	3.46	0.00011	0.13519
GO:0005244	voltage-gated ion channel activity	134	44	25.79	0.00012	0.14712
GO:0022832	voltage-gated channel activity	134	44	25.79	0.00012	0.14712
GO:0097159	organic cyclic compound binding	3045	649	586.06	0.00012	0.14712
GO:0016779	nucleotidyltransferase activity	53	22	10.2	0.00015	0.18375
GO:0003743	translation initiation factor activity	50	21	9.62	0.00017	0.20808
GO:0005219	ryanodine-sensitive calcium-release channel activity	11	8	2.12	0.00018	0.21996
GO:0019899	enzyme binding	809	195	155.71	0.00018	0.21996
GO:0016787	hydrolase activity	900	214	173.22	0.0002	0.2442
GO:0019208	phosphatase regulator activity	44	19	8.47	0.00023	0.2806
GO:0098634	cell-matrix adhesion mediator activity	7	6	1.35	0.00029	0.35322
GO:0098640	integrin binding involved in cell-matrix adhesion	7	6	1.35	0.00029	0.35322
GO:0099604	ligand-gated calcium channel activity	23	12	4.43	0.0004	0.4868
GO:0008381	mechanosensitive ion channel activity	15	9	2.89	0.00058	0.70528
GO:0019205	nucleobase-containing compound kinase activity	10	7	1.92	0.00067	0.81405
GO:0015278	calcium-release channel activity	21	11	4.04	0.00068	0.82552
GO:0008331	high voltage-gated calcium channel activity	8	6	1.54	0.00099	1
GO:0008757	S-adenosylmethionine-dependent methyltransferase activity	67	24	12.9	0.00104	1
GO:0008168	methyltransferase activity	94	31	18.09	0.00105	1
GO:0042623	ATPase activity, coupled	118	37	22.71	0.00106	1
GO:0019888	protein phosphatase regulator activity	35	15	6.74	0.00113	1
GO:0016741	transferase activity, transferring one-carbon groups	95	31	18.28	0.00128	1
GO:0008420	RNA polymerase II CTD heptapeptide repeat phosphatase activity	6	5	1.15	0.00132	1
GO:0004719	protein-L-isoaspartate (D-aspartate) O-methyltransferase activity	4	4	0.77	0.00137	1
GO:0008276	protein methyltransferase activity	55	20	10.59	0.00216	1
GO:0004386	helicase activity	98	31	18.86	0.00224	1
GO:0022836	gated channel activity	253	67	48.69	0.00263	1
GO:0004112	cyclic-nucleotide phosphodiesterase activity	12	7	2.31	0.00308	1
GO:0004114	3',5'-cyclic-nucleotide phosphodiesterase activity	12	7	2.31	0.00308	1
GO:0070566	adenylyltransferase activity	15	8	2.89	0.00327	1
GO:0005217	intracellular ligand-gated ion channel activity	28	12	5.39	0.00351	1
GO:0008092	cytoskeletal protein binding	509	122	97.97	0.00371	1
GO:0005539	glycosaminoglycan binding	97	30	18.67	0.00381	1
GO:0008484	sulfuric ester hydrolase activity	7	5	1.35	0.0039	1
GO:0051959	dynein light intermediate chain binding	7	5	1.35	0.0039	1
GO:0016278	lysine N-methyltransferase activity	43	16	8.28	0.00448	1
GO:0016279	protein-lysine N-methyltransferase activity	43	16	8.28	0.00448	1
GO:0018024	histone-lysine N-methyltransferase activity	43	16	8.28	0.00448	1
GO:0099094	ligand-gated cation channel activity	43	16	8.28	0.00448	1
GO:0015368	calcium:cation antiporter activity	10	6	1.92	0.00519	1
GO:0140030	modification-dependent protein binding	71	23	13.67	0.00569	1
GO:0008094	DNA-dependent ATPase activity	26	11	5	0.00578	1
GO:0004115	3',5'-cyclic-AMP phosphodiesterase activity	5	4	0.96	0.00579	1
GO:0004724	magnesium-dependent protein serine/threonine phosphatase activity	5	4	0.96	0.00579	1
GO:0010340	carboxyl-O-methyltransferase activity	5	4	0.96	0.00579	1
GO:0019992	diacylglycerol binding	5	4	0.96	0.00579	1
GO:0051864	histone demethylase activity (H3-K36 specific)	5	4	0.96	0.00579	1
GO:0051998	protein carboxyl O-methyltransferase activity	5	4	0.96	0.00579	1
GO:0002039	p53 binding	44	16	8.47	0.0058	1
GO:0004525	ribonuclease III activity	3	3	0.58	0.00712	1
GO:0008121	ubiquinol-cytochrome-c reductase activity	3	3	0.58	0.00712	1
GO:0016679	oxidoreductase activity, acting on diphenols and related substances as donors	3	3	0.58	0.00712	1
GO:0016681	oxidoreductase activity, acting on diphenols and related substances as donors, cytochrome as acceptor	3	3	0.58	0.00712	1
GO:0030899	calcium-dependent ATPase activity	3	3	0.58	0.00712	1
GO:0032296	double-stranded RNA-specific ribonuclease activity	3	3	0.58	0.00712	1
GO:0034511	U3 snoRNA binding	3	3	0.58	0.00712	1
GO:0042500	aspartic endopeptidase activity, intramembrane cleaving	3	3	0.58	0.00712	1
GO:0099511	voltage-gated calcium channel activity involved in regulation of cytosolic calcium levels	3	3	0.58	0.00712	1
GO:0099626	voltage-gated calcium channel activity involved in regulation of presynaptic cytosolic calcium levels	3	3	0.58	0.00712	1
GO:0015276	ligand-gated ion channel activity	49	17	9.43	0.00776	1
GO:0022834	ligand-gated channel activity	49	17	9.43	0.00776	1
GO:0015298	solute:cation antiporter activity	17	8	3.27	0.00856	1
GO:0003824	catalytic activity	2027	427	390.13	0.00886	1
GO:0015491	cation:cation antiporter activity	14	7	2.69	0.00931	1
GO:1990939	ATP-dependent microtubule motor activity	11	6	2.12	0.00956	1
GO:0140098	catalytic activity, acting on RNA	83	25	15.97	0.01122	1
GO:0016747	transferase activity, transferring acyl groups other than amino-acyl groups	79	24	15.2	0.01147	1
GO:0140097	catalytic activity, acting on DNA	75	23	14.44	0.01169	1
GO:0042054	histone methyltransferase activity	47	16	9.05	0.01177	1
GO:0051015	actin filament binding	96	28	18.48	0.01202	1
GO:0008201	heparin binding	76	23	14.63	0.0138	1
GO:0008170	N-methyltransferase activity	48	16	9.24	0.01457	1
GO:0005229	intracellular calcium activated chloride channel activity	6	4	1.15	0.01472	1
GO:0008273	calcium, potassium:sodium antiporter activity	6	4	1.15	0.01472	1
GO:0016891	endoribonuclease activity, producing 5'-phosphomonoesters	6	4	1.15	0.01472	1
GO:0051539	4 iron, 4 sulfur cluster binding	6	4	1.15	0.01472	1
GO:0061778	intracellular chloride channel activity	6	4	1.15	0.01472	1
GO:0098918	structural constituent of synapse	6	4	1.15	0.01472	1
GO:0008270	zinc ion binding	431	101	82.95	0.01514	1
GO:0003755	peptidyl-prolyl cis-trans isomerase activity	22	9	4.23	0.01567	1
GO:0016859	cis-trans isomerase activity	22	9	4.23	0.01567	1
GO:0004652	polynucleotide adenylyltransferase activity	12	6	2.31	0.01605	1
GO:0000146	microfilament motor activity	9	5	1.73	0.01658	1
GO:0000217	DNA secondary structure binding	9	5	1.73	0.01658	1
GO:0022821	potassium ion antiporter activity	9	5	1.73	0.01658	1
GO:0051536	iron-sulfur cluster binding	9	5	1.73	0.01658	1
GO:0051540	metal cluster binding	9	5	1.73	0.01658	1
GO:0016746	transferase activity, transferring acyl groups	86	25	16.55	0.01774	1
GO:1901681	sulfur compound binding	87	25	16.74	0.02048	1
GO:0004065	arylsulfatase activity	4	3	0.77	0.02437	1
GO:0005242	inward rectifier potassium channel activity	4	3	0.77	0.02437	1
GO:0008569	ATP-dependent microtubule motor activity, minus-end-directed	4	3	0.77	0.02437	1
GO:0019211	phosphatase activator activity	4	3	0.77	0.02437	1
GO:0031013	troponin I binding	4	3	0.77	0.02437	1
GO:0048763	calcium-induced calcium release activity	4	3	0.77	0.02437	1
GO:0070530	K63-linked polyubiquitin modification-dependent protein binding	13	6	2.5	0.02504	1
GO:0008081	phosphoric diester hydrolase activity	39	13	7.51	0.02631	1
GO:0022839	ion gated channel activity	242	59	46.58	0.02651	1
GO:0004407	histone deacetylase activity	10	5	1.92	0.02798	1
GO:0005523	tropomyosin binding	10	5	1.92	0.02798	1
GO:0030515	snoRNA binding	10	5	1.92	0.02798	1
GO:0033558	protein deacetylase activity	10	5	1.92	0.02798	1
GO:0016893	endonuclease activity, active with either ribo- or deoxyribonucleic acids and producing 5'-phosphomonoesters	7	4	1.35	0.02914	1
GO:0045505	dynein intermediate chain binding	7	4	1.35	0.02914	1
GO:0019212	phosphatase inhibitor activity	28	10	5.39	0.03045	1
GO:0003678	DNA helicase activity	36	12	6.93	0.03215	1
GO:0017022	myosin binding	21	8	4.04	0.03482	1
GO:0043175	RNA polymerase core enzyme binding	21	8	4.04	0.03482	1
GO:0019902	phosphatase binding	61	18	11.74	0.03495	1
GO:0042162	telomeric DNA binding	14	6	2.69	0.03683	1
GO:0005516	calmodulin binding	70	20	13.47	0.03774	1
GO:0005085	guanyl-nucleotide exchange factor activity	105	28	20.21	0.0384	1
GO:0003724	RNA helicase activity	33	11	6.35	0.03939	1
GO:0003676	nucleic acid binding	2274	466	437.67	0.03947	1
GO:0015267	channel activity	300	70	57.74	0.04179	1
GO:0022803	passive transmembrane transporter activity	300	70	57.74	0.04179	1
GO:0001965	G-protein alpha-subunit binding	11	5	2.12	0.04333	1
GO:0046914	transition metal ion binding	518	115	99.7	0.04553	1
GO:0099516	ion antiporter activity	22	8	4.23	0.04576	1
GO:0035064	methylated histone binding	30	10	5.77	0.04838	1
GO:0140034	methylation-dependent protein binding	30	10	5.77	0.04838	1

## Sheet: nsp3_a_GBSC_CC
GO.ID	Term	Annotated	Significant	Expected	pvalue	pvalues.BH.adjusted
GO:1904949	ATPase complex	151	103	28	< 1e-30	9.75e-28
GO:0070603	SWI/SNF superfamily-type complex	145	99	26.89	< 1e-30	9.75e-28
GO:0043228	non-membrane-bounded organelle	2055	547	381.11	4.4e-27	4.2812e-24
GO:0043232	intracellular non-membrane-bounded organelle	2055	547	381.11	4.4e-27	4.2812e-24
GO:1902494	catalytic complex	554	204	102.74	2.9e-26	2.8188e-23
GO:0005634	nucleus	3412	788	632.78	1.8e-20	1.7478e-17
GO:0044424	intracellular part	5469	1148	1014.26	2.1e-20	2.037e-17
GO:0005622	intracellular	5470	1148	1014.44	2.3e-20	2.2287e-17
GO:0005623	cell	6182	1258	1146.49	4.2e-20	4.0656e-17
GO:0016514	SWI/SNF complex	72	48	13.35	2.9e-19	2.8043e-16
GO:0044464	cell part	6159	1246	1142.22	3.0e-17	2.898e-14
GO:0044428	nuclear part	2559	609	474.58	6.7e-17	6.4655e-14
GO:0016581	NuRD complex	27	25	5.01	1.0e-16	9.63e-14
GO:0090545	CHD-type complex	27	25	5.01	1.0e-16	9.63e-14
GO:0032991	protein-containing complex	2027	499	375.92	5.3e-16	5.0986e-13
GO:0043226	organelle	5166	1080	958.07	9.3e-16	8.9373e-13
GO:0031981	nuclear lumen	2428	578	450.29	9.4e-16	9.024e-13
GO:0090568	nuclear transcriptional repressor complex	34	28	6.31	1.1e-15	1.0549e-12
GO:0043229	intracellular organelle	4968	1045	921.35	1.8e-15	1.7244e-12
GO:0005694	chromosome	822	235	152.44	5.4e-14	5.1678e-11
GO:0044422	organelle part	3879	844	719.38	7.1e-14	6.7876e-11
GO:0031974	membrane-enclosed lumen	2681	610	497.21	2.9e-12	2.7637e-09
GO:0043233	organelle lumen	2681	610	497.21	2.9e-12	2.7637e-09
GO:0070013	intracellular organelle lumen	2681	610	497.21	2.9e-12	2.7637e-09
GO:0005891	voltage-gated calcium channel complex	59	35	10.94	3.5e-12	3.332e-09
GO:0005730	nucleolus	412	132	76.41	9.0e-12	8.559e-09
GO:0044427	chromosomal part	770	214	142.8	1.9e-11	1.805e-08
GO:0044446	intracellular organelle part	3770	810	699.17	2.7e-11	2.5623e-08
GO:0000785	chromatin	666	187	123.51	1.8e-10	1.7064e-07
GO:0005861	troponin complex	18	16	3.34	1.9e-10	1.7993e-07
GO:0000118	histone deacetylase complex	46	28	8.53	2.2e-10	2.0812e-07
GO:0034704	calcium channel complex	69	36	12.8	2.7e-10	2.5515e-07
GO:0043231	intracellular membrane-bounded organelle	4278	895	793.38	5.4e-10	5.0976e-07
GO:0017053	transcriptional repressor complex	59	32	10.94	7.4e-10	6.9782e-07
GO:0005865	striated muscle thin filament	24	18	4.45	2.6e-09	2.4492e-06
GO:0000228	nuclear chromosome	660	181	122.4	2.9e-09	2.7289e-06
GO:0044454	nuclear chromosome part	650	177	120.55	7.9e-09	7.426e-06
GO:0070531	BRCA1-A complex	11	11	2.04	8.6e-09	8.0754e-06
GO:0000790	nuclear chromatin	590	163	109.42	1.1e-08	1.0318e-05
GO:0036379	myofilament	26	18	4.82	2.1e-08	1.9677e-05
GO:0043227	membrane-bounded organelle	4602	941	853.47	4.6e-08	4.3056e-05
GO:0005654	nucleoplasm	2017	447	374.06	8.5e-07	0.00079475
GO:0070552	BRISC complex	8	8	1.48	1.4e-06	0.0013076
GO:0043292	contractile fiber	97	38	17.99	1.5e-06	0.0013995
GO:0030016	myofibril	94	37	17.43	1.7e-06	0.0015844
GO:0031010	ISWI-type complex	24	15	4.45	2.4e-06	0.0022344
GO:0030017	sarcomere	83	33	15.39	4.8e-06	0.004464
GO:0044451	nucleoplasm part	654	165	121.29	5.5e-06	0.0051095
GO:0015630	microtubule cytoskeleton	390	107	72.33	6.3e-06	0.0058464
GO:0044449	contractile fiber part	92	35	17.06	8.1e-06	0.0075087
GO:0030684	preribosome	33	17	6.12	1.9e-05	0.017594
GO:0005856	cytoskeleton	878	209	162.83	2.0e-05	0.01848
GO:0034703	cation channel complex	130	44	24.11	2.0e-05	0.01848
GO:1902495	transmembrane transporter complex	150	49	27.82	2.1e-05	0.019383
GO:1990351	transporter complex	152	49	28.19	3.1e-05	0.028582
GO:0044447	axoneme part	12	9	2.23	3.2e-05	0.029472
GO:0034702	ion channel complex	147	47	27.26	5.6e-05	0.05152
GO:0097346	INO80-type complex	18	11	3.34	7.6e-05	0.069844
GO:0031514	motile cilium	36	17	6.68	7.9e-05	0.072522
GO:0000786	nucleosome	33	16	6.12	8.6e-05	0.078862
GO:0005815	microtubule organizing center	212	61	39.32	0.00015	0.1374
GO:0035097	histone methyltransferase complex	59	23	10.94	0.00019	0.17347
GO:0070775	H3 histone acetyltransferase complex	9	7	1.67	0.00019	0.17347
GO:0070776	MOZ/MORF histone acetyltransferase complex	9	7	1.67	0.00019	0.17347
GO:0000127	transcription factor TFIIIC complex	5	5	0.93	0.00022	0.20042
GO:0001534	radial spoke	5	5	0.93	0.00022	0.20042
GO:0015629	actin cytoskeleton	211	60	39.13	0.00025	0.2275
GO:1990234	transferase complex	282	76	52.3	0.00026	0.23634
GO:0005813	centrosome	156	47	28.93	0.00027	0.24516
GO:0044815	DNA packaging complex	36	16	6.68	0.00031	0.28117
GO:0031011	Ino80 complex	10	7	1.85	0.00053	0.47965
GO:0033202	DNA helicase complex	10	7	1.85	0.00053	0.47965
GO:0000775	chromosome, centromeric region	53	20	9.83	0.00079	0.71337
GO:0034708	methyltransferase complex	72	25	13.35	0.00079	0.71337
GO:0008622	epsilon DNA polymerase complex	6	5	1.11	0.00111	1
GO:0030286	dynein complex	14	8	2.6	0.00142	1
GO:0044430	cytoskeletal part	636	147	117.95	0.00146	1
GO:0071005	U2-type precatalytic spliceosome	24	11	4.45	0.00199	1
GO:0032420	stereocilium	38	15	7.05	0.00207	1
GO:0032421	stereocilium bundle	38	15	7.05	0.00207	1
GO:0032993	protein-DNA complex	69	23	12.8	0.00233	1
GO:0030687	preribosome, large subunit precursor	12	7	2.23	0.00246	1
GO:0044665	MLL1/2 complex	25	11	4.64	0.00297	1
GO:0071011	precatalytic spliceosome	25	11	4.64	0.00297	1
GO:0071339	MLL1 complex	25	11	4.64	0.00297	1
GO:0098945	intrinsic component of presynaptic active zone membrane	7	5	1.3	0.00328	1
GO:0032155	cell division site part	13	7	2.41	0.00448	1
GO:0090533	cation-transporting ATPase complex	5	4	0.93	0.00502	1
GO:0090537	CERF complex	5	4	0.93	0.00502	1
GO:0098533	ATPase dependent transmembrane transport complex	5	4	0.93	0.00502	1
GO:0032838	plasma membrane bounded cell projection cytoplasm	65	21	12.05	0.00536	1
GO:0005875	microtubule associated complex	53	18	9.83	0.00537	1
GO:0044441	ciliary part	116	33	21.51	0.00574	1
GO:0005829	cytosol	1615	335	299.51	0.00611	1
GO:0016459	myosin complex	31	12	5.75	0.00682	1
GO:0090576	RNA polymerase III transcription factor complex	8	5	1.48	0.00741	1
GO:0005929	cilium	157	41	29.12	0.01123	1
GO:0032153	cell division site	15	7	2.78	0.01191	1
GO:0097729	9+2 motile cilium	15	7	2.78	0.01191	1
GO:0005930	axoneme	33	12	6.12	0.01195	1
GO:0097014	ciliary plasm	33	12	6.12	0.01195	1
GO:0005635	nuclear envelope	158	41	29.3	0.01253	1
GO:0000922	spindle pole	41	14	7.6	0.01267	1
GO:0099059	integral component of presynaptic active zone membrane	6	4	1.11	0.01285	1
GO:0032154	cleavage furrow	12	6	2.23	0.01339	1
GO:0051233	spindle midzone	12	6	2.23	0.01339	1
GO:1990391	DNA repair complex	12	6	2.23	0.01339	1
GO:0005721	pericentric heterochromatin	9	5	1.67	0.01415	1
GO:0005883	neurofilament	9	5	1.67	0.01415	1
GO:0005874	microtubule	128	34	23.74	0.01531	1
GO:0005684	U2-type spliceosomal complex	42	14	7.79	0.01584	1
GO:0031965	nuclear membrane	120	32	22.25	0.01726	1
GO:0032040	small-subunit processome	16	7	2.97	0.01784	1
GO:0016589	NURF complex	13	6	2.41	0.02103	1
GO:0098862	cluster of actin-based cell projections	60	18	11.13	0.02107	1
GO:0000109	nucleotide-excision repair complex	4	3	0.74	0.02193	1
GO:0008282	inward rectifying potassium channel	4	3	0.74	0.02193	1
GO:0031618	nuclear pericentric heterochromatin	4	3	0.74	0.02193	1
GO:0033553	rDNA heterochromatin	4	3	0.74	0.02193	1
GO:0098992	neuronal dense core vesicle	4	3	0.74	0.02193	1
GO:0090734	site of DNA damage	17	7	3.15	0.02557	1
GO:0120025	plasma membrane bounded cell projection	663	142	122.96	0.02760	1
GO:0031461	cullin-RING ubiquitin ligase complex	41	13	7.6	0.02985	1
GO:0016604	nuclear body	429	95	79.56	0.02989	1
GO:0000776	kinetochore	33	11	6.12	0.03077	1
GO:0042995	cell projection	696	148	129.08	0.03107	1
GO:0036126	sperm flagellum	14	6	2.6	0.03114	1
GO:0099568	cytoplasmic region	164	40	30.41	0.03566	1
GO:0016460	myosin II complex	11	5	2.04	0.03746	1
GO:0031941	filamentous actin	11	5	2.04	0.03746	1
GO:0032982	myosin filament	11	5	2.04	0.03746	1
GO:0048787	presynaptic active zone membrane	11	5	2.04	0.03746	1
GO:0080008	Cul4-RING E3 ubiquitin ligase complex	11	5	2.04	0.03746	1
GO:0044452	nucleolar part	77	21	14.28	0.03790	1
GO:0098797	plasma membrane protein complex	228	53	42.28	0.04129	1
GO:0098687	chromosomal region	87	23	16.13	0.04300	1
GO:0030880	RNA polymerase complex	43	13	7.97	0.04329	1
GO:0099512	supramolecular fiber	401	88	74.37	0.04349	1
GO:0000812	Swr1 complex	8	4	1.48	0.04381	1
GO:0046540	U4/U6 x U5 tri-snRNP complex	15	6	2.78	0.04396	1
GO:0097526	spliceosomal tri-snRNP complex	15	6	2.78	0.04396	1
GO:0005677	chromatin silencing complex	5	3	0.93	0.04730	1
GO:0031045	dense core granule	5	3	0.93	0.04730	1
GO:0044305	calyx of Held	5	3	0.93	0.04730	1

## Sheet: nsp3_a_motiflcr_lcrblast_BP
GO.ID	Term	Annotated	Significant	Expected	pvalues	pvalues.BH.adjusted
GO:0051171	regulation of nitrogen compound metabolic process	5346	47	16.32	5.4e-16	5.51826e-12
GO:0080090	regulation of primary metabolic process	5456	47	16.65	1.3e-15	1.32834e-11
GO:0031323	regulation of cellular metabolic process	5535	47	16.9	2.3e-15	2.34991e-11
GO:0060255	regulation of macromolecule metabolic process	5573	47	17.01	3.1e-15	3.16696e-11
GO:0019222	regulation of metabolic process	5927	47	18.09	4e-14	4.086e-10
GO:0010556	regulation of macromolecule biosynthetic process	3825	38	11.68	1.9e-13	1.94066e-09
GO:0009059	macromolecule biosynthetic process	4858	42	14.83	3.3e-13	3.37029e-09
GO:2000112	regulation of cellular macromolecule biosynthetic process	3708	37	11.32	4.7e-13	4.79964e-09
GO:0031326	regulation of cellular biosynthetic process	3938	38	12.02	4.9e-13	5.00339e-09
GO:0009889	regulation of biosynthetic process	3982	38	12.16	7e-13	7.147e-09
GO:0034645	cellular macromolecule biosynthetic process	4719	41	14.4	7.8e-13	7.96302e-09
GO:0097659	nucleic acid-templated transcription	3585	36	10.94	1.1e-12	1.12288e-08
GO:0032774	RNA biosynthetic process	3598	36	10.98	1.2e-12	1.22484e-08
GO:0019219	regulation of nucleobase-containing compound metabolic process	3903	37	11.91	2.4e-12	2.44944e-08
GO:0006351	transcription, DNA-templated	3529	35	10.77	4.3e-12	4.38815e-08
GO:0090304	nucleic acid metabolic process	5222	42	15.94	4.4e-12	4.48976e-08
GO:0044271	cellular nitrogen compound biosynthetic process	4563	39	13.93	9.6e-12	9.79488e-08
GO:0016070	RNA metabolic process	4587	39	14	1.1e-11	1.12222e-07
GO:1903506	regulation of nucleic acid-templated transcription	3429	34	10.47	1.2e-11	1.224e-07
GO:2001141	regulation of RNA biosynthetic process	3434	34	10.48	1.2e-11	1.224e-07
GO:0034641	cellular nitrogen compound metabolic process	6226	45	19.01	1.3e-11	1.32587e-07
GO:0034654	nucleobase-containing compound biosynthetic process	3942	36	12.03	2e-11	2.0396e-07
GO:0044249	cellular biosynthetic process	5514	42	16.83	3e-11	3.0591e-07
GO:0018130	heterocycle biosynthetic process	4002	36	12.22	3.1e-11	3.16045e-07
GO:0019438	aromatic compound biosynthetic process	4004	36	12.22	3.1e-11	3.16045e-07
GO:0006355	regulation of transcription, DNA-templated	3360	33	10.26	3.9e-11	3.97566e-07
GO:0006139	nucleobase-containing compound metabolic process	5608	42	17.12	5.4e-11	5.50422e-07
GO:1901576	organic substance biosynthetic process	5610	42	17.12	5.5e-11	5.6056e-07
GO:1901362	organic cyclic compound biosynthetic process	4112	36	12.55	7e-11	7.1337e-07
GO:0009058	biosynthetic process	5680	42	17.34	8.4e-11	8.5596e-07
GO:0051252	regulation of RNA metabolic process	3680	34	11.23	8.6e-11	8.76254e-07
GO:0046483	heterocycle metabolic process	5743	42	17.53	1.2e-10	1.22256e-06
GO:0006725	cellular aromatic compound metabolic process	5780	42	17.64	1.5e-10	1.52805e-06
GO:0010468	regulation of gene expression	4231	36	12.92	1.6e-10	1.62976e-06
GO:0044260	cellular macromolecule metabolic process	8345	50	25.47	2.1e-10	2.13885e-06
GO:0010467	gene expression	5289	40	16.14	2.2e-10	2.24048e-06
GO:1901360	organic cyclic compound metabolic process	5956	42	18.18	4.3e-10	4.37869e-06
GO:0043170	macromolecule metabolic process	9768	53	29.82	8.8e-10	8.96016e-06
GO:0006807	nitrogen compound metabolic process	10219	53	31.19	6.6e-09	6.71946e-05
GO:0044237	cellular metabolic process	10484	53	32	2e-08	0.0002036
GO:0044238	primary metabolic process	10709	53	32.69	5.2e-08	0.000529308
GO:0071704	organic substance metabolic process	11065	53	33.78	2.1e-07	0.00213738
GO:0050794	regulation of cellular process	10447	50	31.89	1.7e-06	0.0173009
GO:0008152	metabolic process	11746	53	35.86	2.6e-06	0.0264576
GO:0050789	regulation of biological process	11143	51	34.01	5.3e-06	0.0539275
GO:0010921	regulation of phosphatase activity	164	6	0.5	1.1e-05	0.111914
GO:0035303	regulation of dephosphorylation	195	6	0.6	2.9e-05	0.295017
GO:0043666	regulation of phosphoprotein phosphatase activity	120	5	0.37	3.3e-05	0.335676
GO:0065007	biological regulation	11859	51	36.2	5.4e-05	0.549234
GO:0035304	regulation of protein dephosphorylation	138	5	0.42	6.4e-05	0.65088
GO:2000172	regulation of branching morphogenesis of a nerve	5	2	0.02	9.1e-05	0.925379
GO:0006357	regulation of transcription by RNA polymerase II	1876	16	5.73	0.00012	1
GO:0048519	negative regulation of biological process	4239	26	12.94	0.00014	1
GO:0009987	cellular process	16945	61	51.73	0.00017	1
GO:0034728	nucleosome organization	173	5	0.53	0.00018	1
GO:0006366	transcription by RNA polymerase II	2005	16	6.12	0.00026	1
GO:0048755	branching morphogenesis of a nerve	9	2	0.03	0.00033	1
GO:0006323	DNA packaging	198	5	0.6	0.00035	1
GO:0010604	positive regulation of macromolecule metabolic process	2541	18	7.76	0.00042	1
GO:0010557	positive regulation of macromolecule biosynthetic process	1507	13	4.6	0.00053	1
GO:0032515	negative regulation of phosphoprotein phosphatase activity	56	3	0.17	0.00067	1
GO:0031328	positive regulation of cellular biosynthetic process	1569	13	4.79	0.00077	1
GO:0035308	negative regulation of protein dephosphorylation	59	3	0.18	0.00078	1
GO:0010628	positive regulation of gene expression	1575	13	4.81	0.0008	1
GO:0001522	pseudouridine synthesis	14	2	0.04	0.00081	1
GO:0009891	positive regulation of biosynthetic process	1587	13	4.84	0.00086	1
GO:0009893	positive regulation of metabolic process	2732	18	8.34	0.001	1
GO:0071824	protein-DNA complex subunit organization	257	5	0.78	0.00112	1
GO:0006338	chromatin remodeling	259	5	0.79	0.00116	1
GO:0048523	negative regulation of cellular process	3777	22	11.53	0.00123	1
GO:0071391	cellular response to estrogen stimulus	18	2	0.05	0.00136	1
GO:0007617	mating behavior	19	2	0.06	0.00152	1
GO:0060294	cilium movement involved in cell motility	19	2	0.06	0.00152	1
GO:0007420	brain development	568	7	1.73	0.00167	1
GO:0051457	maintenance of protein location in nucleus	21	2	0.06	0.00185	1
GO:0051173	positive regulation of nitrogen compound metabolic process	2428	16	7.41	0.00207	1
GO:0045935	positive regulation of nucleobase-containing compound metabolic process	1542	12	4.71	0.00216	1
GO:1901186	positive regulation of ERBB signaling pathway	23	2	0.07	0.00223	1
GO:0060322	head development	598	7	1.83	0.00224	1
GO:0030900	forebrain development	305	5	0.93	0.00238	1
GO:0045944	positive regulation of transcription by RNA polymerase II	959	9	2.93	0.0024	1
GO:0010605	negative regulation of macromolecule metabolic process	2244	15	6.85	0.00257	1
GO:0007618	mating	25	2	0.08	0.00263	1
GO:0019098	reproductive behavior	25	2	0.08	0.00263	1
GO:0010923	negative regulation of phosphatase activity	92	3	0.28	0.0028	1
GO:0003382	epithelial cell morphogenesis	26	2	0.08	0.00284	1
GO:0065009	regulation of molecular function	2511	16	7.66	0.00292	1
GO:0043486	histone exchange	27	2	0.08	0.00306	1
GO:0048609	multicellular organismal reproductive process	633	7	1.93	0.00308	1
GO:0031325	positive regulation of cellular metabolic process	2527	16	7.71	0.00312	1
GO:0035305	negative regulation of dephosphorylation	97	3	0.3	0.00326	1
GO:0071103	DNA conformation change	329	5	1	0.00329	1
GO:0045740	positive regulation of DNA replication	28	2	0.09	0.00329	1
GO:0046825	regulation of protein export from nucleus	28	2	0.09	0.00329	1
GO:0050686	negative regulation of mRNA processing	28	2	0.09	0.00329	1
GO:0032504	multicellular organism reproduction	642	7	1.96	0.00333	1
GO:0051704	multi-organism process	1854	13	5.66	0.00347	1
GO:0019953	sexual reproduction	647	7	1.97	0.00347	1
GO:0016311	dephosphorylation	485	6	1.48	0.00357	1
GO:0001539	cilium or flagellum-dependent cell motility	30	2	0.09	0.00377	1
GO:0060285	cilium-dependent cell motility	30	2	0.09	0.00377	1
GO:0006470	protein dephosphorylation	344	5	1.05	0.00398	1
GO:0072595	maintenance of protein localization in organelle	32	2	0.1	0.00429	1
GO:0009892	negative regulation of metabolic process	2410	15	7.36	0.00508	1
GO:0006325	chromatin organization	882	8	2.69	0.00519	1
GO:0048699	generation of neurons	1298	10	3.96	0.00563	1
GO:0010629	negative regulation of gene expression	1517	11	4.63	0.00575	1
GO:0051172	negative regulation of nitrogen compound metabolic process	1975	13	6.03	0.00593	1
GO:0048468	cell development	1759	12	5.37	0.00629	1
GO:1902680	positive regulation of RNA biosynthetic process	1332	10	4.07	0.00673	1
GO:1903508	positive regulation of nucleic acid-templated transcription	1332	10	4.07	0.00673	1
GO:0034622	cellular protein-containing complex assembly	945	8	2.88	0.00778	1
GO:2000113	negative regulation of cellular macromolecule biosynthetic process	1160	9	3.54	0.00828	1
GO:0030154	cell differentiation	3312	18	10.11	0.00845	1
GO:0006260	DNA replication	264	4	0.81	0.00863	1
GO:0006334	nucleosome assembly	138	3	0.42	0.00867	1
GO:0044703	multi-organism reproductive process	774	7	2.36	0.00906	1
GO:0060688	regulation of morphogenesis of a branching structure	47	2	0.14	0.00907	1
GO:0022008	neurogenesis	1393	10	4.25	0.00911	1
GO:0002191	cap-dependent translational initiation	3	1	0.01	0.00913	1
GO:0046826	negative regulation of protein export from nucleus	3	1	0.01	0.00913	1
GO:0071787	endoplasmic reticulum tubular network formation	3	1	0.01	0.00913	1
GO:1904116	response to vasopressin	3	1	0.01	0.00913	1
GO:1904117	cellular response to vasopressin	3	1	0.01	0.00913	1
GO:1990809	endoplasmic reticulum tubular network membrane organization	3	1	0.01	0.00913	1
GO:0043933	protein-containing complex subunit organization	1620	11	4.95	0.00929	1
GO:0007417	central nervous system development	780	7	2.38	0.00943	1
GO:0051254	positive regulation of RNA metabolic process	1403	10	4.28	0.00956	1
GO:0031324	negative regulation of cellular metabolic process	2096	13	6.4	0.00966	1
GO:0099518	vesicle cytoskeletal trafficking	50	2	0.15	0.01022	1
GO:0051336	regulation of hydrolase activity	1207	9	3.68	0.0106	1
GO:0045892	negative regulation of transcription, DNA-templated	999	8	3.05	0.01069	1
GO:0010558	negative regulation of macromolecule biosynthetic process	1228	9	3.75	0.01178	1
GO:0021773	striatal medium spiny neuron differentiation	4	1	0.01	0.01216	1
GO:0031587	positive regulation of inositol 1,4,5-trisphosphate-sensitive calcium-release channel activity	4	1	0.01	0.01216	1
GO:0032898	neurotrophin production	4	1	0.01	0.01216	1
GO:0061888	regulation of astrocyte activation	4	1	0.01	0.01216	1
GO:1902416	positive regulation of mRNA binding	4	1	0.01	0.01216	1
GO:1990481	mRNA pseudouridine synthesis	4	1	0.01	0.01216	1
GO:2000370	positive regulation of clathrin-dependent endocytosis	4	1	0.01	0.01216	1
GO:0021872	forebrain generation of neurons	55	2	0.17	0.01227	1
GO:0031497	chromatin assembly	159	3	0.49	0.01271	1
GO:0045893	positive regulation of transcription, DNA-templated	1244	9	3.8	0.01275	1
GO:1903507	negative regulation of nucleic acid-templated transcription	1046	8	3.19	0.01382	1
GO:0048869	cellular developmental process	3479	18	10.62	0.01388	1
GO:1902679	negative regulation of RNA biosynthetic process	1047	8	3.2	0.0139	1
GO:0031327	negative regulation of cellular biosynthetic process	1276	9	3.9	0.01485	1
GO:1901184	regulation of ERBB signaling pathway	61	2	0.19	0.01495	1
GO:0051276	chromosome organization	1278	9	3.9	0.01499	1
GO:0000147	actin cortical patch assembly	5	1	0.02	0.01517	1
GO:0010694	positive regulation of alkaline phosphatase activity	5	1	0.02	0.01517	1
GO:0031077	post-embryonic camera-type eye development	5	1	0.02	0.01517	1
GO:0031585	regulation of inositol 1,4,5-trisphosphate-sensitive calcium-release channel activity	5	1	0.02	0.01517	1
GO:0034165	positive regulation of toll-like receptor 9 signaling pathway	5	1	0.02	0.01517	1
GO:0044396	actin cortical patch organization	5	1	0.02	0.01517	1
GO:0051666	actin cortical patch localization	5	1	0.02	0.01517	1
GO:0060232	delamination	5	1	0.02	0.01517	1
GO:0075525	viral translational termination-reinitiation	5	1	0.02	0.01517	1
GO:0098957	anterograde axonal transport of mitochondrion	5	1	0.02	0.01517	1
GO:1902075	cellular response to salt	5	1	0.02	0.01517	1
GO:1902415	regulation of mRNA binding	5	1	0.02	0.01517	1
GO:1903430	negative regulation of cell maturation	5	1	0.02	0.01517	1
GO:1903525	regulation of membrane tubulation	5	1	0.02	0.01517	1
GO:1903936	cellular response to sodium arsenite	5	1	0.02	0.01517	1
GO:1905216	positive regulation of RNA binding	5	1	0.02	0.01517	1
GO:0009890	negative regulation of biosynthetic process	1290	9	3.94	0.01585	1
GO:0016925	protein sumoylation	63	2	0.19	0.01589	1
GO:0048663	neuron fate commitment	63	2	0.19	0.01589	1
GO:0043627	response to estrogen	64	2	0.2	0.01637	1
GO:0050790	regulation of catalytic activity	2002	12	6.11	0.01671	1
GO:0006333	chromatin assembly or disassembly	178	3	0.54	0.01715	1
GO:0021979	hypothalamus cell differentiation	6	1	0.02	0.01818	1
GO:0035093	spermatogenesis, exchange of chromosomal proteins	6	1	0.02	0.01818	1
GO:0045924	regulation of female receptivity	6	1	0.02	0.01818	1
GO:0060180	female mating behavior	6	1	0.02	0.01818	1
GO:0090158	endoplasmic reticulum membrane organization	6	1	0.02	0.01818	1
GO:1902065	response to L-glutamate	6	1	0.02	0.01818	1
GO:1903935	response to sodium arsenite	6	1	0.02	0.01818	1
GO:1903980	positive regulation of microglial cell activation	6	1	0.02	0.01818	1
GO:0003341	cilium movement	69	2	0.21	0.01886	1
GO:0006396	RNA processing	898	7	2.74	0.01919	1
GO:0000122	negative regulation of transcription by RNA polymerase II	700	6	2.14	0.01968	1
GO:0019220	regulation of phosphate metabolic process	1339	9	4.09	0.01974	1
GO:0001824	blastocyst development	71	2	0.22	0.0199	1
GO:0051174	regulation of phosphorus metabolic process	1341	9	4.09	0.01991	1
GO:0048522	positive regulation of cellular process	4164	20	12.71	0.02001	1
GO:0048518	positive regulation of biological process	4736	22	14.46	0.02038	1
GO:0051253	negative regulation of RNA metabolic process	1127	8	3.44	0.02074	1
GO:0006900	vesicle budding from membrane	73	2	0.22	0.02097	1
GO:0010692	regulation of alkaline phosphatase activity	7	1	0.02	0.02118	1
GO:0014041	regulation of neuron maturation	7	1	0.02	0.02118	1
GO:0021873	forebrain neuroblast division	7	1	0.02	0.02118	1
GO:0021902	commitment of neuronal cell to specific neuron type in forebrain	7	1	0.02	0.02118	1
GO:0030174	regulation of DNA-dependent DNA replication initiation	7	1	0.02	0.02118	1
GO:0035701	hematopoietic stem cell migration	7	1	0.02	0.02118	1
GO:0046597	negative regulation of viral entry into host cell	7	1	0.02	0.02118	1
GO:0046958	nonassociative learning	7	1	0.02	0.02118	1
GO:0075522	IRES-dependent viral translational initiation	7	1	0.02	0.02118	1
GO:0098532	histone H3-K27 trimethylation	7	1	0.02	0.02118	1
GO:1902513	regulation of organelle transport along microtubule	7	1	0.02	0.02118	1
GO:1902857	positive regulation of non-motile cilium assembly	7	1	0.02	0.02118	1
GO:1905214	regulation of RNA binding	7	1	0.02	0.02118	1
GO:2000601	positive regulation of Arp2/3 complex-mediated actin nucleation	7	1	0.02	0.02118	1
GO:1903312	negative regulation of mRNA metabolic process	74	2	0.23	0.02151	1
GO:0120034	positive regulation of plasma membrane bounded cell projection assembly	75	2	0.23	0.02206	1
GO:0007281	germ cell development	198	3	0.6	0.02266	1
GO:0007276	gamete generation	532	5	1.62	0.02304	1
GO:0065003	protein-containing complex assembly	1378	9	4.21	0.02331	1
GO:0046822	regulation of nucleocytoplasmic transport	78	2	0.24	0.02373	1
GO:0002568	somatic diversification of T cell receptor genes	8	1	0.02	0.02417	1
GO:0002681	somatic recombination of T cell receptor gene segments	8	1	0.02	0.02417	1
GO:0009635	response to herbicide	8	1	0.02	0.02417	1
GO:0032230	positive regulation of synaptic transmission, GABAergic	8	1	0.02	0.02417	1
GO:0033153	T cell receptor V(D)J recombination	8	1	0.02	0.02417	1
GO:0033601	positive regulation of mammary gland epithelial cell proliferation	8	1	0.02	0.02417	1
GO:0034163	regulation of toll-like receptor 9 signaling pathway	8	1	0.02	0.02417	1
GO:0048711	positive regulation of astrocyte differentiation	8	1	0.02	0.02417	1
GO:0051292	nuclear pore complex assembly	8	1	0.02	0.02417	1
GO:2000105	positive regulation of DNA-dependent DNA replication	8	1	0.02	0.02417	1
GO:0007611	learning or memory	203	3	0.62	0.02417	1
GO:0006275	regulation of DNA replication	79	2	0.24	0.0243	1
GO:0044085	cellular component biogenesis	2624	14	8.01	0.02464	1
GO:0048640	negative regulation of developmental growth	80	2	0.24	0.02487	1
GO:2001056	positive regulation of cysteine-type endopeptidase activity	83	2	0.25	0.02663	1
GO:0035092	sperm chromatin condensation	9	1	0.03	0.02715	1
GO:0045836	positive regulation of meiotic nuclear division	9	1	0.03	0.02715	1
GO:0060346	bone trabecula formation	9	1	0.03	0.02715	1
GO:0150078	positive regulation of neuroinflammatory response	9	1	0.03	0.02715	1
GO:1903800	positive regulation of production of miRNAs involved in gene silencing by miRNA	9	1	0.03	0.02715	1
GO:1901698	response to nitrogen compound	770	6	2.35	0.02966	1
GO:0065004	protein-DNA complex assembly	220	3	0.67	0.02971	1
GO:0016322	neuron remodeling	10	1	0.03	0.03012	1
GO:0034393	positive regulation of smooth muscle cell apoptotic process	10	1	0.03	0.03012	1
GO:0048569	post-embryonic animal organ development	10	1	0.03	0.03012	1
GO:0071786	endoplasmic reticulum tubular network organization	10	1	0.03	0.03012	1
GO:2000380	regulation of mesoderm development	10	1	0.03	0.03012	1
GO:2000402	negative regulation of lymphocyte migration	10	1	0.03	0.03012	1
GO:0006997	nucleus organization	89	2	0.27	0.03029	1
GO:0051246	regulation of protein metabolic process	2179	12	6.65	0.0303	1
GO:0016358	dendrite development	222	3	0.68	0.0304	1
GO:0045165	cell fate commitment	224	3	0.68	0.0311	1
GO:0032507	maintenance of protein location in cell	91	2	0.28	0.03155	1
GO:0045934	negative regulation of nucleobase-containing compound metabolic process	1221	8	3.73	0.03155	1
GO:0044093	positive regulation of molecular function	1455	9	4.44	0.03168	1
GO:0018205	peptidyl-lysine modification	393	4	1.2	0.03198	1
GO:0021877	forebrain neuron fate commitment	11	1	0.03	0.03308	1
GO:0030050	vesicle transport along actin filament	11	1	0.03	0.03308	1
GO:0036445	neuronal stem cell division	11	1	0.03	0.03308	1
GO:0046823	negative regulation of nucleocytoplasmic transport	11	1	0.03	0.03308	1
GO:0055057	neuroblast division	11	1	0.03	0.03308	1
GO:1900364	negative regulation of mRNA polyadenylation	11	1	0.03	0.03308	1
GO:1902187	negative regulation of viral release from host cell	11	1	0.03	0.03308	1
GO:1902430	negative regulation of amyloid-beta formation	11	1	0.03	0.03308	1
GO:1902855	regulation of non-motile cilium assembly	11	1	0.03	0.03308	1
GO:1903729	regulation of plasma membrane organization	11	1	0.03	0.03308	1
GO:0048812	neuron projection morphogenesis	590	5	1.8	0.03391	1
GO:0050890	cognition	232	3	0.71	0.03399	1
GO:0007283	spermatogenesis	401	4	1.22	0.03407	1
GO:0038127	ERBB signaling pathway	96	2	0.29	0.0348	1
GO:0120039	plasma membrane bounded cell projection morphogenesis	599	5	1.83	0.03584	1
GO:0003334	keratinocyte development	12	1	0.04	0.03603	1
GO:0006390	mitochondrial transcription	12	1	0.04	0.03603	1
GO:0006999	nuclear pore organization	12	1	0.04	0.03603	1
GO:0007096	regulation of exit from mitosis	12	1	0.04	0.03603	1
GO:0007172	signal complex assembly	12	1	0.04	0.03603	1
GO:0017085	response to insecticide	12	1	0.04	0.03603	1
GO:0019081	viral translation	12	1	0.04	0.03603	1
GO:0019896	axonal transport of mitochondrion	12	1	0.04	0.03603	1
GO:0031441	negative regulation of mRNA 3'-end processing	12	1	0.04	0.03603	1
GO:0034315	regulation of Arp2/3 complex-mediated actin nucleation	12	1	0.04	0.03603	1
GO:0045780	positive regulation of bone resorption	12	1	0.04	0.03603	1
GO:0046852	positive regulation of bone remodeling	12	1	0.04	0.03603	1
GO:0061430	bone trabecula morphogenesis	12	1	0.04	0.03603	1
GO:1902992	negative regulation of amyloid precursor protein catabolic process	12	1	0.04	0.03603	1
GO:0048858	cell projection morphogenesis	602	5	1.84	0.0365	1
GO:0010950	positive regulation of endopeptidase activity	99	2	0.3	0.03681	1
GO:0007399	nervous system development	1989	11	6.07	0.03691	1
GO:0030518	intracellular steroid hormone receptor signaling pathway	100	2	0.31	0.03748	1
GO:0043044	ATP-dependent chromatin remodeling	100	2	0.31	0.03748	1
GO:0046683	response to organophosphorus	101	2	0.31	0.03817	1
GO:0051651	maintenance of location in cell	101	2	0.31	0.03817	1
GO:0048232	male gamete generation	418	4	1.28	0.03875	1
GO:0021756	striatum development	13	1	0.04	0.03898	1
GO:0046596	regulation of viral entry into host cell	13	1	0.04	0.03898	1
GO:0048148	behavioral response to cocaine	13	1	0.04	0.03898	1
GO:0071280	cellular response to copper ion	13	1	0.04	0.03898	1
GO:0099515	actin filament-based transport	13	1	0.04	0.03898	1
GO:1902074	response to salt	13	1	0.04	0.03898	1
GO:0032990	cell part morphogenesis	614	5	1.87	0.0392	1
GO:0032268	regulation of cellular protein metabolic process	2013	11	6.14	0.03977	1
GO:0008090	retrograde axonal transport	14	1	0.04	0.04191	1
GO:0048311	mitochondrion distribution	14	1	0.04	0.04191	1
GO:0051127	positive regulation of actin nucleation	14	1	0.04	0.04191	1
GO:1903429	regulation of cell maturation	14	1	0.04	0.04191	1
GO:1903978	regulation of microglial cell activation	14	1	0.04	0.04191	1
GO:0001837	epithelial to mesenchymal transition	107	2	0.33	0.04237	1
GO:0045807	positive regulation of endocytosis	107	2	0.33	0.04237	1
GO:0010608	posttranscriptional regulation of gene expression	437	4	1.33	0.04441	1
GO:0006337	nucleosome disassembly	15	1	0.05	0.04484	1
GO:0007289	spermatid nucleus differentiation	15	1	0.05	0.04484	1
GO:0021854	hypothalamus development	15	1	0.05	0.04484	1
GO:0033151	V(D)J recombination	15	1	0.05	0.04484	1
GO:0033599	regulation of mammary gland epithelial cell proliferation	15	1	0.05	0.04484	1
GO:0046827	positive regulation of protein export from nucleus	15	1	0.05	0.04484	1
GO:2000369	regulation of clathrin-dependent endocytosis	15	1	0.05	0.04484	1
GO:0120036	plasma membrane bounded cell projection organization	1312	8	4	0.04526	1
GO:0032273	positive regulation of protein polymerization	111	2	0.34	0.04526	1
GO:0051650	establishment of vesicle localization	261	3	0.8	0.04557	1
GO:0045185	maintenance of protein location	112	2	0.34	0.04599	1
GO:0022414	reproductive process	1086	7	3.32	0.0468	1
GO:0000003	reproduction	1089	7	3.32	0.04738	1
GO:0014074	response to purine-containing compound	114	2	0.35	0.04748	1
GO:0001732	formation of cytoplasmic translation initiation complex	16	1	0.05	0.04776	1
GO:0021762	substantia nigra development	16	1	0.05	0.04776	1
GO:0031498	chromatin disassembly	16	1	0.05	0.04776	1
GO:0032785	negative regulation of DNA-templated transcription, elongation	16	1	0.05	0.04776	1
GO:0034390	smooth muscle cell apoptotic process	16	1	0.05	0.04776	1
GO:0034391	regulation of smooth muscle cell apoptotic process	16	1	0.05	0.04776	1
GO:0048025	negative regulation of mRNA splicing, via spliceosome	16	1	0.05	0.04776	1
GO:0071243	cellular response to arsenic-containing substance	16	1	0.05	0.04776	1
GO:1903859	regulation of dendrite extension	16	1	0.05	0.04776	1
GO:0007612	learning	115	2	0.35	0.04822	1
GO:0000904	cell morphogenesis involved in differentiation	651	5	1.99	0.04832	1
GO:0010952	positive regulation of peptidase activity	116	2	0.35	0.04898	1
GO:0030030	cell projection organization	1335	8	4.08	0.04927	1
GO:0032874	positive regulation of stress-activated MAPK cascade	117	2	0.36	0.04973	1
GO:0070304	positive regulation of stress-activated protein kinase signaling cascade	117	2	0.36	0.04973	1
GO:0022412	cellular process involved in reproduction in multicellular organism	271	3	0.83	0.04997	1

## Sheet: nsp3_a_motiflcr_lcrblast_MF
GO.ID	Term	Annotated	Significant	Expected	pvalues	pvalues.BH.adjusted
GO:0008270	zinc ion binding	941	24	3.12	1.6e-15	3.584e-12
GO:0046914	transition metal ion binding	1216	24	4.04	4.4e-13	9.8516e-10
GO:0140110	transcription regulator activity	1791	26	5.94	3.7e-11	8.2806e-08
GO:0003700	DNA-binding transcription factor activity	1385	23	4.6	5.2e-11	1.16324e-07
GO:0046872	metal ion binding	4096	32	13.59	5.9e-07	0.00131924
GO:0043169	cation binding	4166	32	13.82	8.7e-07	0.00194445
GO:0003676	nucleic acid binding	4667	34	15.49	1.1e-06	0.0024574
GO:0019888	protein phosphatase regulator activity	90	5	0.3	1.2e-05	0.026796
GO:0019208	phosphatase regulator activity	112	5	0.37	3.6e-05	0.080352
GO:0042393	histone binding	192	6	0.64	4.3e-05	0.095933
GO:0005488	binding	17419	69	57.8	0.00014	0.3122
GO:1990837	sequence-specific double-stranded DNA binding	747	10	2.48	0.00017	0.37893
GO:1901363	heterocyclic compound binding	7116	38	23.61	0.00036	0.80208
GO:0097159	organic cyclic compound binding	7178	38	23.82	0.00043	0.95761
GO:0003690	double-stranded DNA binding	853	10	2.83	0.00049	1
GO:0004864	protein phosphatase inhibitor activity	48	3	0.16	0.00054	1
GO:0019212	phosphatase inhibitor activity	49	3	0.16	0.00058	1
GO:0009982	pseudouridine synthase activity	13	2	0.04	0.00083	1
GO:0043167	ion binding	6708	35	22.26	0.00124	1
GO:0003682	chromatin binding	494	7	1.64	0.00125	1
GO:0016866	intramolecular transferase activity	16	2	0.05	0.00126	1
GO:0000977	RNA polymerase II regulatory region sequence-specific DNA binding	661	8	2.19	0.00153	1
GO:0001012	RNA polymerase II regulatory region DNA binding	668	8	2.22	0.00163	1
GO:0035258	steroid hormone receptor binding	72	3	0.24	0.00177	1
GO:0000976	transcription regulatory region sequence-specific DNA binding	711	8	2.36	0.00241	1
GO:0043565	sequence-specific DNA binding	1127	10	3.74	0.00393	1
GO:0003723	RNA binding	1722	13	5.71	0.00404	1
GO:0001227	DNA-binding transcription repressor activity, RNA polymerase II-specific	197	4	0.65	0.00419	1
GO:0044212	transcription regulatory region DNA binding	810	8	2.69	0.0053	1
GO:0001067	regulatory region nucleic acid binding	811	8	2.69	0.00534	1
GO:0008281	sulfonylurea receptor activity	35	2	0.12	0.00602	1
GO:0030331	estrogen receptor binding	35	2	0.12	0.00602	1
GO:0000978	RNA polymerase II proximal promoter sequence-specific DNA binding	496	6	1.65	0.00606	1
GO:0000981	DNA-binding transcription factor activity, RNA polymerase II-specific	849	8	2.82	0.00698	1
GO:0000987	proximal promoter sequence-specific DNA binding	520	6	1.73	0.00757	1
GO:0019899	enzyme binding	1866	13	6.19	0.00788	1
GO:0035257	nuclear hormone receptor binding	125	3	0.41	0.00834	1
GO:0015272	ATP-activated inward rectifier potassium channel activity	3	1	0.01	0.00992	1
GO:0031750	D3 dopamine receptor binding	3	1	0.01	0.00992	1
GO:0061628	H3K27me3 modified histone binding	3	1	0.01	0.00992	1
GO:0008134	transcription factor binding	574	6	1.9	0.01195	1
GO:0051427	hormone receptor binding	144	3	0.48	0.01223	1
GO:0019237	centromeric DNA binding	5	1	0.02	0.01648	1
GO:0031748	D1 dopamine receptor binding	5	1	0.02	0.01648	1
GO:0031749	D2 dopamine receptor binding	5	1	0.02	0.01648	1
GO:0030234	enzyme regulator activity	1035	8	3.43	0.02104	1
GO:0043121	neurotrophin binding	7	1	0.02	0.023	1
GO:0031625	ubiquitin protein ligase binding	198	3	0.66	0.02819	1
GO:0001228	DNA-binding transcription activator activity, RNA polymerase II-specific	349	4	1.16	0.0288	1
GO:0044325	ion channel binding	81	2	0.27	0.02973	1
GO:0044389	ubiquitin-like protein ligase binding	209	3	0.69	0.03234	1
GO:0140035	ubiquitination-like modification-dependent protein binding	10	1	0.03	0.0327	1
GO:0019900	kinase binding	547	5	1.82	0.03521	1
GO:0050780	dopamine receptor binding	11	1	0.04	0.03591	1
GO:0003743	translation initiation factor activity	90	2	0.3	0.03606	1
GO:0005229	intracellular calcium activated chloride channel activity	14	1	0.05	0.04548	1
GO:0005242	inward rectifier potassium channel activity	14	1	0.05	0.04548	1
GO:0061778	intracellular chloride channel activity	14	1	0.05	0.04548	1

## Sheet: nsp3_a_motiflcr_lcrblast_CC
GO.ID	Term	Annotated	Significant	Expected	pvalues	pvalues.BH.adjusted
GO:0005634	nucleus	7794	62	26.84	4.8e-17	6.5952e-14
GO:0043231	intracellular membrane-bounded organelle	10908	64	37.57	9.6e-11	1.31808e-07
GO:0044424	intracellular part	14457	72	49.79	1.2e-10	1.6452e-07
GO:0005622	intracellular	14460	72	49.8	1.2e-10	1.6452e-07
GO:0043229	intracellular organelle	12903	68	44.44	7.1e-10	9.727e-07
GO:0043226	organelle	13510	69	46.53	1.5e-09	2.0535e-06
GO:0043227	membrane-bounded organelle	11984	64	41.27	1.4e-08	1.9152e-05
GO:0044464	cell part	16842	72	58	3.3e-06	0.0045111
GO:0031981	nuclear lumen	5191	36	17.88	4e-06	0.005464
GO:0005623	cell	16903	72	58.21	4.2e-06	0.005733
GO:0005654	nucleoplasm	4408	32	15.18	8e-06	0.010912
GO:0044428	nuclear part	5594	37	19.27	8.5e-06	0.0115855
GO:0031974	membrane-enclosed lumen	5856	37	20.17	2.6e-05	0.03536
GO:0043233	organelle lumen	5856	37	20.17	2.6e-05	0.03536
GO:0070013	intracellular organelle lumen	5856	37	20.17	2.6e-05	0.03536
GO:0001534	radial spoke	8	2	0.03	0.00032	0.43488
GO:0005730	nucleolus	932	11	3.21	0.00033	0.44814
GO:0005694	chromosome	1598	14	5.5	0.00099	1
GO:0035327	transcriptionally active chromatin	20	2	0.07	0.00214	1
GO:0032838	plasma membrane bounded cell projection cytoplasm	158	4	0.54	0.00217	1
GO:0099568	cytoplasmic region	395	6	1.36	0.0024	1
GO:0044446	intracellular organelle part	9442	45	32.52	0.00255	1
GO:0044422	organelle part	9739	46	33.54	0.0026	1
GO:0005852	eukaryotic translation initiation factor 3 complex	28	2	0.1	0.00417	1
GO:0044427	chromosomal part	1490	12	5.13	0.00471	1
GO:0035097	histone methyltransferase complex	108	3	0.37	0.00618	1
GO:0000785	chromatin	1176	10	4.05	0.00687	1
GO:0043232	intracellular non-membrane-bounded organelle	4800	26	16.53	0.00814	1
GO:0043228	non-membrane-bounded organelle	4806	26	16.55	0.00827	1
GO:0044447	axoneme part	40	2	0.14	0.00839	1
GO:1904115	axon cytoplasm	43	2	0.15	0.00964	1
GO:0034708	methyltransferase complex	128	3	0.44	0.00984	1
GO:0008282	inward rectifying potassium channel	3	1	0.01	0.0103	1
GO:0008623	CHRAC	3	1	0.01	0.0103	1
GO:0044326	dendritic spine neck	3	1	0.01	0.0103	1
GO:0044614	nuclear pore cytoplasmic filaments	3	1	0.01	0.0103	1
GO:0044665	MLL1/2 complex	49	2	0.17	0.01239	1
GO:0071339	MLL1 complex	49	2	0.17	0.01239	1
GO:0044451	nucleoplasm part	1296	10	4.46	0.01311	1
GO:0098826	endoplasmic reticulum tubular network membrane	4	1	0.01	0.01371	1
GO:0000775	chromosome, centromeric region	149	3	0.51	0.0148	1
GO:0071541	eukaryotic translation initiation factor 3 complex, eIF3m	5	1	0.02	0.0171	1
GO:0120111	neuron projection cytoplasm	60	2	0.21	0.01821	1
GO:0031618	nuclear pericentric heterochromatin	6	1	0.02	0.02049	1
GO:0000792	heterochromatin	65	2	0.22	0.02116	1
GO:0036477	somatodendritic compartment	649	6	2.24	0.02431	1
GO:0016234	inclusion body	75	2	0.26	0.02762	1
GO:0044327	dendritic spine head	9	1	0.03	0.03058	1
GO:0030289	protein phosphatase 4 complex	10	1	0.03	0.03392	1
GO:0000779	condensed chromosome, centromeric region	86	2	0.3	0.03551	1
GO:0098794	postsynapse	546	5	1.88	0.04006	1
GO:0043025	neuronal cell body	377	4	1.3	0.04114	1
GO:0005930	axoneme	99	2	0.34	0.04581	1
GO:0097014	ciliary plasm	100	2	0.34	0.04664	1
GO:0035098	ESC/E(Z) complex	14	1	0.05	0.04716	1
GO:0090533	cation-transporting ATPase complex	14	1	0.05	0.04716	1

## Sheet: nsp3_a_lcrblast_BP
GO.ID	Term	Annotated	Significant	Expected	pvalues	pvalues.BH.adjusted
GO:0051171	regulation of nitrogen compound metabolic process	6726	46	13.91	7.4e-20	8.14666e-16
GO:0080090	regulation of primary metabolic process	6878	46	14.22	1.9e-19	2.09152e-15
GO:0031323	regulation of cellular metabolic process	6976	46	14.43	3.6e-19	3.96252e-15
GO:0060255	regulation of macromolecule metabolic process	6995	46	14.47	4e-19	4.4024e-15
GO:0019222	regulation of metabolic process	7464	46	15.44	6.6e-18	7.2633e-14
GO:0010556	regulation of macromolecule biosynthetic process	4836	37	10	1.2e-15	1.32048e-11
GO:0031326	regulation of cellular biosynthetic process	4998	37	10.34	3.5e-15	3.85105e-11
GO:2000112	regulation of cellular macromolecule biosynthetic process	4679	36	9.68	3.7e-15	4.07074e-11
GO:0009889	regulation of biosynthetic process	5053	37	10.45	5.1e-15	5.61051e-11
GO:0009059	macromolecule biosynthetic process	6202	40	12.83	8e-15	8.8e-11
GO:0097659	nucleic acid-templated transcription	4532	35	9.37	1.2e-14	1.31988e-10
GO:0032774	RNA biosynthetic process	4545	35	9.4	1.3e-14	1.42974e-10
GO:0019219	regulation of nucleobase-containing compound metabolic process	4925	36	10.18	1.9e-14	2.08943e-10
GO:0034645	cellular macromolecule biosynthetic process	6021	39	12.45	2.5e-14	2.749e-10
GO:0006351	transcription, DNA-templated	4448	34	9.2	5.9e-14	6.48705e-10
GO:0016070	RNA metabolic process	5845	38	12.09	7.7e-14	8.46538e-10
GO:0090304	nucleic acid metabolic process	6651	40	13.75	9.8e-14	1.07731e-09
GO:0044271	cellular nitrogen compound biosynthetic process	5940	38	12.28	1.3e-13	1.42896e-09
GO:1903506	regulation of nucleic acid-templated transcription	4339	33	8.97	2.3e-13	2.52793e-09
GO:2001141	regulation of RNA biosynthetic process	4344	33	8.98	2.4e-13	2.6376e-09
GO:0034641	cellular nitrogen compound metabolic process	8134	43	16.82	2.8e-13	3.07692e-09
GO:0034654	nucleobase-containing compound biosynthetic process	5069	35	10.48	3.9e-13	4.28532e-09
GO:0019438	aromatic compound biosynthetic process	5150	35	10.65	6.4e-13	7.03168e-09
GO:0018130	heterocycle biosynthetic process	5155	35	10.66	6.6e-13	7.25076e-09
GO:0006355	regulation of transcription, DNA-templated	4242	32	8.77	9.3e-13	1.0216e-08
GO:0010467	gene expression	6756	39	13.97	1.3e-12	1.42792e-08
GO:1901362	organic cyclic compound biosynthetic process	5309	35	10.98	1.6e-12	1.75696e-08
GO:0010468	regulation of gene expression	5310	35	10.98	1.6e-12	1.75696e-08
GO:0051252	regulation of RNA metabolic process	4645	33	9.61	1.6e-12	1.75696e-08
GO:0044249	cellular biosynthetic process	7217	40	14.92	1.7e-12	1.8666e-08
GO:0006139	nucleobase-containing compound metabolic process	7264	40	15.02	2.2e-12	2.41538e-08
GO:1901576	organic substance biosynthetic process	7337	40	15.17	3.1e-12	3.40318e-08
GO:0009058	biosynthetic process	7429	40	15.36	4.8e-12	5.26896e-08
GO:0046483	heterocycle metabolic process	7449	40	15.4	5.2e-12	5.70752e-08
GO:0006725	cellular aromatic compound metabolic process	7491	40	15.49	6.4e-12	7.024e-08
GO:0044260	cellular macromolecule metabolic process	10597	46	21.91	1.7e-11	1.86558e-07
GO:1901360	organic cyclic compound metabolic process	7722	40	15.97	1.8e-11	1.97514e-07
GO:0043170	macromolecule metabolic process	12500	49	25.85	2.7e-11	2.96244e-07
GO:0006807	nitrogen compound metabolic process	13258	49	27.42	3.7e-10	4.05927e-06
GO:0044237	cellular metabolic process	13644	49	28.22	1.3e-09	1.4261e-05
GO:0044238	primary metabolic process	13938	49	28.82	3.3e-09	3.61977e-05
GO:0050794	regulation of cellular process	13065	47	27.02	1.1e-08	0.000120648
GO:0071704	organic substance metabolic process	14404	49	29.79	1.4e-08	0.000153538
GO:0050789	regulation of biological process	13906	48	28.76	2.2e-08	0.000241252
GO:0008152	metabolic process	15354	49	31.75	2.1e-07	0.00230265
GO:0065007	biological regulation	14817	48	30.64	3e-07	0.0032892
GO:0010921	regulation of phosphatase activity	206	6	0.43	4.2e-06	0.0460446
GO:0035303	regulation of dephosphorylation	239	6	0.49	9.9e-06	0.108524
GO:0043666	regulation of phosphoprotein phosphatase activity	155	5	0.32	1.7e-05	0.186337
GO:0035304	regulation of protein dephosphorylation	174	5	0.36	3e-05	0.3288
GO:0006357	regulation of transcription by RNA polymerase II	2276	15	4.71	4e-05	0.43836
GO:0010557	positive regulation of macromolecule biosynthetic process	1828	13	3.78	6.8e-05	0.745144
GO:0006366	transcription by RNA polymerase II	2428	15	5.02	8.4e-05	0.920388
GO:0048519	negative regulation of biological process	5136	23	10.62	9.9e-05	1
GO:0010604	positive regulation of macromolecule metabolic process	3088	17	6.39	0.0001	1
GO:0031328	positive regulation of cellular biosynthetic process	1909	13	3.95	0.00011	1
GO:0009891	positive regulation of biosynthetic process	1930	13	3.99	0.00012	1
GO:0051173	positive regulation of nitrogen compound metabolic process	2954	16	6.11	0.00022	1
GO:0009893	positive regulation of metabolic process	3330	17	6.89	0.00026	1
GO:0045935	positive regulation of nucleobase-containing compound metabolic process	1851	12	3.83	0.00033	1
GO:0006338	chromatin remodeling	291	5	0.6	0.00034	1
GO:0031325	positive regulation of cellular metabolic process	3080	16	6.37	0.00035	1
GO:0010628	positive regulation of gene expression	1897	12	3.92	0.00041	1
GO:0009987	cellular process	21639	53	44.75	0.00047	1
GO:0032515	negative regulation of phosphoprotein phosphatase activity	74	3	0.15	0.00049	1
GO:0048523	negative regulation of cellular process	4580	20	9.47	0.00051	1
GO:0045944	positive regulation of transcription by RNA polymerase II	1150	9	2.38	0.00054	1
GO:0035308	negative regulation of protein dephosphorylation	77	3	0.16	0.00055	1
GO:0034728	nucleosome organization	199	4	0.41	0.00077	1
GO:0007617	mating behavior	20	2	0.04	0.00078	1
GO:0060294	cilium movement involved in cell motility	20	2	0.04	0.00078	1
GO:0071391	cellular response to estrogen stimulus	22	2	0.05	0.00094	1
GO:0010605	negative regulation of macromolecule metabolic process	2710	14	5.6	0.00096	1
GO:0065009	regulation of molecular function	3091	15	6.39	0.00115	1
GO:1902680	positive regulation of RNA biosynthetic process	1603	10	3.32	0.00148	1
GO:1903508	positive regulation of nucleic acid-templated transcription	1603	10	3.32	0.00148	1
GO:0019098	reproductive behavior	28	2	0.06	0.00153	1
GO:0016311	dephosphorylation	617	6	1.28	0.00168	1
GO:0010923	negative regulation of phosphatase activity	115	3	0.24	0.00175	1
GO:0007618	mating	30	2	0.06	0.00176	1
GO:0001522	pseudouridine synthesis	31	2	0.06	0.00188	1
GO:0001539	cilium or flagellum-dependent cell motility	31	2	0.06	0.00188	1
GO:0060285	cilium-dependent cell motility	31	2	0.06	0.00188	1
GO:0035305	negative regulation of dephosphorylation	120	3	0.25	0.00198	1
GO:0009892	negative regulation of metabolic process	2925	14	6.05	0.00201	1
GO:0045740	positive regulation of DNA replication	33	2	0.07	0.00213	1
GO:0051254	positive regulation of RNA metabolic process	1685	10	3.48	0.00214	1
GO:0006470	protein dephosphorylation	442	5	0.91	0.00217	1
GO:0007420	brain development	678	6	1.4	0.00269	1
GO:0043486	histone exchange	38	2	0.08	0.00281	1
GO:0051172	negative regulation of nitrogen compound metabolic process	2377	12	4.92	0.0029	1
GO:0045893	positive regulation of transcription, DNA-templated	1486	9	3.07	0.00319	1
GO:0060322	head development	719	6	1.49	0.00359	1
GO:0071824	protein-DNA complex subunit organization	305	4	0.63	0.00365	1
GO:0048699	generation of neurons	1527	9	3.16	0.00382	1
GO:0010629	negative regulation of gene expression	1849	10	3.82	0.00419	1
GO:0031324	negative regulation of cellular metabolic process	2533	12	5.24	0.00487	1
GO:0022008	neurogenesis	1633	9	3.38	0.00592	1
GO:0002191	cap-dependent translational initiation	3	1	0.01	0.00619	1
GO:0007621	negative regulation of female receptivity	3	1	0.01	0.00619	1
GO:0014043	negative regulation of neuron maturation	3	1	0.01	0.00619	1
GO:0021849	neuroblast division in subventricular zone	3	1	0.01	0.00619	1
GO:0006325	chromatin organization	1071	7	2.21	0.00631	1
GO:0030900	forebrain development	358	4	0.74	0.00641	1
GO:0051704	multi-organism process	2301	11	4.76	0.00669	1
GO:0019220	regulation of phosphate metabolic process	1672	9	3.46	0.00689	1
GO:0051174	regulation of phosphorus metabolic process	1674	9	3.46	0.00694	1
GO:0021872	forebrain generation of neurons	65	2	0.13	0.00803	1
GO:2000113	negative regulation of cellular macromolecule biosynthetic process	1411	8	2.92	0.00809	1
GO:0021773	striatal medium spiny neuron differentiation	4	1	0.01	0.00825	1
GO:0031587	positive regulation of inositol 1,4,5-trisphosphate-sensitive calcium-release channel activity	4	1	0.01	0.00825	1
GO:0032898	neurotrophin production	4	1	0.01	0.00825	1
GO:0061888	regulation of astrocyte activation	4	1	0.01	0.00825	1
GO:2000370	positive regulation of clathrin-dependent endocytosis	4	1	0.01	0.00825	1
GO:0051246	regulation of protein metabolic process	2709	12	5.6	0.00827	1
GO:0048663	neuron fate commitment	66	2	0.14	0.00827	1
GO:0099518	vesicle cytoskeletal trafficking	66	2	0.14	0.00827	1
GO:0048518	positive regulation of biological process	5757	20	11.91	0.00874	1
GO:0051336	regulation of hydrolase activity	1458	8	3.02	0.00976	1
GO:0048468	cell development	2093	10	4.33	0.00986	1
GO:0031077	post-embryonic camera-type eye development	5	1	0.01	0.0103	1
GO:0031585	regulation of inositol 1,4,5-trisphosphate-sensitive calcium-release channel activity	5	1	0.01	0.0103	1
GO:0060232	delamination	5	1	0.01	0.0103	1
GO:0075525	viral translational termination-reinitiation	5	1	0.01	0.0103	1
GO:0098957	anterograde axonal transport of mitochondrion	5	1	0.01	0.0103	1
GO:1902075	cellular response to salt	5	1	0.01	0.0103	1
GO:1902416	positive regulation of mRNA binding	5	1	0.01	0.0103	1
GO:1903525	regulation of membrane tubulation	5	1	0.01	0.0103	1
GO:1903936	cellular response to sodium arsenite	5	1	0.01	0.0103	1
GO:1905232	cellular response to L-glutamate	5	1	0.01	0.0103	1
GO:1990481	mRNA pseudouridine synthesis	5	1	0.01	0.0103	1
GO:2000172	regulation of branching morphogenesis of a nerve	5	1	0.01	0.0103	1
GO:0003341	cilium movement	75	2	0.16	0.01058	1
GO:0043627	response to estrogen	75	2	0.16	0.01058	1
GO:0048522	positive regulation of cellular process	5054	18	10.45	0.01066	1
GO:0010558	negative regulation of macromolecule biosynthetic process	1493	8	3.09	0.01117	1
GO:0050790	regulation of catalytic activity	2473	11	5.11	0.01127	1
GO:0007417	central nervous system development	929	6	1.92	0.01206	1
GO:0032268	regulation of cellular protein metabolic process	2497	11	5.16	0.01206	1
GO:0000147	actin cortical patch assembly	6	1	0.01	0.01235	1
GO:0010694	positive regulation of alkaline phosphatase activity	6	1	0.01	0.01235	1
GO:0021979	hypothalamus cell differentiation	6	1	0.01	0.01235	1
GO:0031119	tRNA pseudouridine synthesis	6	1	0.01	0.01235	1
GO:0044396	actin cortical patch organization	6	1	0.01	0.01235	1
GO:1903430	negative regulation of cell maturation	6	1	0.01	0.01235	1
GO:1903935	response to sodium arsenite	6	1	0.01	0.01235	1
GO:1905216	positive regulation of RNA binding	6	1	0.01	0.01235	1
GO:0045892	negative regulation of transcription, DNA-templated	1222	7	2.53	0.01254	1
GO:0006323	DNA packaging	235	3	0.49	0.01274	1
GO:0007281	germ cell development	235	3	0.49	0.01274	1
GO:0007611	learning or memory	239	3	0.49	0.01333	1
GO:0006900	vesicle budding from membrane	87	2	0.18	0.01404	1
GO:0021902	commitment of neuronal cell to specific neuron type in forebrain	7	1	0.01	0.01439	1
GO:0030174	regulation of DNA-dependent DNA replication initiation	7	1	0.01	0.01439	1
GO:0045924	regulation of female receptivity	7	1	0.01	0.01439	1
GO:0046958	nonassociative learning	7	1	0.01	0.01439	1
GO:0051666	actin cortical patch localization	7	1	0.01	0.01439	1
GO:0060180	female mating behavior	7	1	0.01	0.01439	1
GO:1902415	regulation of mRNA binding	7	1	0.01	0.01439	1
GO:1902857	positive regulation of non-motile cilium assembly	7	1	0.01	0.01439	1
GO:1903980	positive regulation of microglial cell activation	7	1	0.01	0.01439	1
GO:0031327	negative regulation of cellular biosynthetic process	1564	8	3.23	0.01448	1
GO:0016358	dendrite development	247	3	0.51	0.01455	1
GO:0009890	negative regulation of biosynthetic process	1584	8	3.28	0.01553	1
GO:0120034	positive regulation of plasma membrane bounded cell projection assembly	92	2	0.19	0.0156	1
GO:1903507	negative regulation of nucleic acid-templated transcription	1280	7	2.65	0.01585	1
GO:1902679	negative regulation of RNA biosynthetic process	1281	7	2.65	0.01591	1
GO:0045165	cell fate commitment	257	3	0.53	0.01616	1
GO:0035701	hematopoietic stem cell migration	8	1	0.02	0.01643	1
GO:0075522	IRES-dependent viral translational initiation	8	1	0.02	0.01643	1
GO:0098532	histone H3-K27 trimethylation	8	1	0.02	0.01643	1
GO:1902513	regulation of organelle transport along microtubule	8	1	0.02	0.01643	1
GO:2000601	positive regulation of Arp2/3 complex-mediated actin nucleation	8	1	0.02	0.01643	1
GO:0010692	regulation of alkaline phosphatase activity	9	1	0.02	0.01846	1
GO:0021873	forebrain neuroblast division	9	1	0.02	0.01846	1
GO:0035093	spermatogenesis, exchange of chromosomal proteins	9	1	0.02	0.01846	1
GO:0048711	positive regulation of astrocyte differentiation	9	1	0.02	0.01846	1
GO:1902065	response to L-glutamate	9	1	0.02	0.01846	1
GO:1905214	regulation of RNA binding	9	1	0.02	0.01846	1
GO:0006275	regulation of DNA replication	101	2	0.21	0.0186	1
GO:0050890	cognition	273	3	0.56	0.01894	1
GO:0048609	multicellular organismal reproductive process	758	5	1.57	0.01995	1
GO:0009635	response to herbicide	10	1	0.02	0.02049	1
GO:0014041	regulation of neuron maturation	10	1	0.02	0.02049	1
GO:0032230	positive regulation of synaptic transmission, GABAergic	10	1	0.02	0.02049	1
GO:0048755	branching morphogenesis of a nerve	10	1	0.02	0.02049	1
GO:0060346	bone trabecula formation	10	1	0.02	0.02049	1
GO:1903800	positive regulation of production of miRNAs involved in gene silencing by miRNA	10	1	0.02	0.02049	1
GO:2000105	positive regulation of DNA-dependent DNA replication	10	1	0.02	0.02049	1
GO:2000402	negative regulation of lymphocyte migration	10	1	0.02	0.02049	1
GO:0043933	protein-containing complex subunit organization	2004	9	4.14	0.0208	1
GO:0007399	nervous system development	2354	10	4.87	0.02113	1
GO:0032504	multicellular organism reproduction	770	5	1.59	0.02119	1
GO:0051253	negative regulation of RNA metabolic process	1374	7	2.84	0.02246	1
GO:0021877	forebrain neuron fate commitment	11	1	0.02	0.02252	1
GO:0045836	positive regulation of meiotic nuclear division	11	1	0.02	0.02252	1
GO:1902855	regulation of non-motile cilium assembly	11	1	0.02	0.02252	1
GO:0019953	sexual reproduction	785	5	1.62	0.02281	1
GO:2001056	positive regulation of cysteine-type endopeptidase activity	116	2	0.24	0.02409	1
GO:0031399	regulation of protein modification process	1722	8	3.56	0.02437	1
GO:0043044	ATP-dependent chromatin remodeling	117	2	0.24	0.02448	1
GO:0016322	neuron remodeling	12	1	0.02	0.02454	1
GO:0035092	sperm chromatin condensation	12	1	0.02	0.02454	1
GO:0150078	positive regulation of neuroinflammatory response	12	1	0.02	0.02454	1
GO:1902187	negative regulation of viral release from host cell	12	1	0.02	0.02454	1
GO:1902430	negative regulation of amyloid-beta formation	12	1	0.02	0.02454	1
GO:0051650	establishment of vesicle localization	306	3	0.63	0.02547	1
GO:0046683	response to organophosphorus	120	2	0.25	0.02566	1
GO:0002568	somatic diversification of T cell receptor genes	13	1	0.03	0.02656	1
GO:0002681	somatic recombination of T cell receptor gene segments	13	1	0.03	0.02656	1
GO:0003334	keratinocyte development	13	1	0.03	0.02656	1
GO:0019081	viral translation	13	1	0.03	0.02656	1
GO:0019896	axonal transport of mitochondrion	13	1	0.03	0.02656	1
GO:0033153	T cell receptor V(D)J recombination	13	1	0.03	0.02656	1
GO:0036445	neuronal stem cell division	13	1	0.03	0.02656	1
GO:0046597	negative regulation of viral entry into host cell	13	1	0.03	0.02656	1
GO:0055057	neuroblast division	13	1	0.03	0.02656	1
GO:0061430	bone trabecula morphogenesis	13	1	0.03	0.02656	1
GO:1902074	response to salt	13	1	0.03	0.02656	1
GO:1903729	regulation of plasma membrane organization	13	1	0.03	0.02656	1
GO:0044085	cellular component biogenesis	3184	12	6.58	0.02712	1
GO:0030518	intracellular steroid hormone receptor signaling pathway	125	2	0.26	0.02767	1
GO:0030154	cell differentiation	3969	14	8.21	0.02818	1
GO:0051648	vesicle localization	320	3	0.66	0.02857	1
GO:0006390	mitochondrial transcription	14	1	0.03	0.02857	1
GO:0007096	regulation of exit from mitosis	14	1	0.03	0.02857	1
GO:0007172	signal complex assembly	14	1	0.03	0.02857	1
GO:0034315	regulation of Arp2/3 complex-mediated actin nucleation	14	1	0.03	0.02857	1
GO:0048569	post-embryonic animal organ development	14	1	0.03	0.02857	1
GO:1900364	negative regulation of mRNA polyadenylation	14	1	0.03	0.02857	1
GO:1902992	negative regulation of amyloid precursor protein catabolic process	14	1	0.03	0.02857	1
GO:0022412	cellular process involved in reproduction in multicellular organism	321	3	0.66	0.0288	1
GO:0044093	positive regulation of molecular function	1781	8	3.68	0.02908	1
GO:0006260	DNA replication	323	3	0.67	0.02926	1
GO:0000122	negative regulation of transcription by RNA polymerase II	844	5	1.75	0.02996	1
GO:0017085	response to insecticide	15	1	0.03	0.03058	1
GO:0031441	negative regulation of mRNA 3'-end processing	15	1	0.03	0.03058	1
GO:0045780	positive regulation of bone resorption	15	1	0.03	0.03058	1
GO:0046852	positive regulation of bone remodeling	15	1	0.03	0.03058	1
GO:1903978	regulation of microglial cell activation	15	1	0.03	0.03058	1
GO:0120031	plasma membrane bounded cell projection assembly	573	4	1.18	0.03062	1
GO:0010950	positive regulation of endopeptidase activity	134	2	0.28	0.03144	1
GO:0032273	positive regulation of protein polymerization	134	2	0.28	0.03144	1
GO:0006396	RNA processing	1163	6	2.41	0.03229	1
GO:0007612	learning	136	2	0.28	0.0323	1
GO:0014074	response to purine-containing compound	136	2	0.28	0.0323	1
GO:0008090	retrograde axonal transport	16	1	0.03	0.03259	1
GO:0021756	striatum development	16	1	0.03	0.03259	1
GO:0032785	negative regulation of DNA-templated transcription, elongation	16	1	0.03	0.03259	1
GO:0071243	cellular response to arsenic-containing substance	16	1	0.03	0.03259	1
GO:2000369	regulation of clathrin-dependent endocytosis	16	1	0.03	0.03259	1
GO:0030031	cell projection assembly	585	4	1.21	0.03268	1
GO:0034622	cellular protein-containing complex assembly	1168	6	2.42	0.03287	1
GO:0045807	positive regulation of endocytosis	138	2	0.29	0.03318	1
GO:0045934	negative regulation of nucleobase-containing compound metabolic process	1494	7	3.09	0.03343	1
GO:0001732	formation of cytoplasmic translation initiation complex	17	1	0.04	0.03459	1
GO:0030050	vesicle transport along actin filament	17	1	0.04	0.03459	1
GO:0046827	positive regulation of protein export from nucleus	17	1	0.04	0.03459	1
GO:0048148	behavioral response to cocaine	17	1	0.04	0.03459	1
GO:2000380	regulation of mesoderm development	17	1	0.04	0.03459	1
GO:0007286	spermatid development	143	2	0.3	0.0354	1
GO:0048813	dendrite morphogenesis	143	2	0.3	0.0354	1
GO:0034249	negative regulation of cellular amide metabolic process	144	2	0.3	0.03586	1
GO:0021854	hypothalamus development	18	1	0.04	0.03659	1
GO:0048311	mitochondrion distribution	18	1	0.04	0.03659	1
GO:0051127	positive regulation of actin nucleation	18	1	0.04	0.03659	1
GO:0060850	regulation of transcription involved in cell fate commitment	18	1	0.04	0.03659	1
GO:0048515	spermatid differentiation	147	2	0.3	0.03722	1
GO:0032874	positive regulation of stress-activated MAPK cascade	148	2	0.31	0.03769	1
GO:0019080	viral gene expression	149	2	0.31	0.03815	1
GO:0070304	positive regulation of stress-activated protein kinase signaling cascade	149	2	0.31	0.03815	1
GO:0099515	actin filament-based transport	19	1	0.04	0.03858	1
GO:1901798	positive regulation of signal transduction by p53 class mediator	19	1	0.04	0.03858	1
GO:1903429	regulation of cell maturation	19	1	0.04	0.03858	1
GO:1903859	regulation of dendrite extension	19	1	0.04	0.03858	1
GO:0120036	plasma membrane bounded cell projection organization	1542	7	3.19	0.03869	1
GO:0010952	positive regulation of peptidase activity	152	2	0.31	0.03955	1
GO:0007018	microtubule-based movement	365	3	0.75	0.0398	1
GO:0051276	chromosome organization	1557	7	3.22	0.04044	1
GO:0033151	V(D)J recombination	20	1	0.04	0.04057	1
GO:0034643	establishment of mitochondrion localization, microtubule-mediated	20	1	0.04	0.04057	1
GO:0047497	mitochondrion transport along microtubule	20	1	0.04	0.04057	1
GO:0048143	astrocyte activation	20	1	0.04	0.04057	1
GO:0051446	positive regulation of meiotic cell cycle	20	1	0.04	0.04057	1
GO:0048869	cellular developmental process	4168	14	8.62	0.04079	1
GO:0120032	regulation of plasma membrane bounded cell projection assembly	156	2	0.32	0.04145	1
GO:0006334	nucleosome assembly	157	2	0.32	0.04193	1
GO:0030030	cell projection organization	1572	7	3.25	0.04225	1
GO:0060491	regulation of cell projection assembly	158	2	0.33	0.04241	1
GO:0007289	spermatid nucleus differentiation	21	1	0.04	0.04256	1
GO:0045724	positive regulation of cilium assembly	21	1	0.04	0.04256	1
GO:0046596	regulation of viral entry into host cell	21	1	0.04	0.04256	1
GO:0051457	maintenance of protein location in nucleus	21	1	0.04	0.04256	1
GO:0060343	trabecula formation	21	1	0.04	0.04256	1
GO:0046328	regulation of JNK cascade	160	2	0.33	0.04338	1
GO:0044703	multi-organism reproductive process	935	5	1.93	0.04352	1
GO:2001257	regulation of cation channel activity	161	2	0.33	0.04387	1
GO:0021544	subpallium development	22	1	0.05	0.04454	1
GO:0043032	positive regulation of macrophage activation	22	1	0.05	0.04454	1
GO:0044458	motile cilium assembly	22	1	0.05	0.04454	1
GO:0048103	somatic stem cell division	22	1	0.05	0.04454	1
GO:0071103	DNA conformation change	383	3	0.79	0.04484	1
GO:0006261	DNA-dependent DNA replication	163	2	0.34	0.04486	1
GO:1901698	response to nitrogen compound	951	5	1.97	0.04623	1
GO:0021591	ventricular system development	23	1	0.05	0.04652	1
GO:0021895	cerebral cortex neuron differentiation	23	1	0.05	0.04652	1
GO:0034629	cellular protein-containing complex localization	23	1	0.05	0.04652	1
GO:0048710	regulation of astrocyte differentiation	23	1	0.05	0.04652	1
GO:0071280	cellular response to copper ion	23	1	0.05	0.04652	1
GO:1900363	regulation of mRNA polyadenylation	23	1	0.05	0.04652	1
GO:2000637	positive regulation of gene silencing by miRNA	23	1	0.05	0.04652	1
GO:0060271	cilium assembly	393	3	0.81	0.04777	1
GO:0040020	regulation of meiotic nuclear division	24	1	0.05	0.04849	1
GO:0045672	positive regulation of osteoclast differentiation	24	1	0.05	0.04849	1
GO:0051654	establishment of mitochondrion localization	24	1	0.05	0.04849	1
GO:0060148	positive regulation of posttranscriptional gene silencing	24	1	0.05	0.04849	1
GO:0070734	histone H3-K27 methylation	24	1	0.05	0.04849	1
GO:0097320	plasma membrane tubulation	24	1	0.05	0.04849	1
GO:2000311	regulation of AMPA receptor activity	24	1	0.05	0.04849	1
GO:0034248	regulation of cellular amide metabolic process	396	3	0.82	0.04866	1
GO:0051052	regulation of DNA metabolic process	396	3	0.82	0.04866	1
GO:0050792	regulation of viral process	172	2	0.36	0.04938	1

## Sheet: nsp3_a_lcrblast_MF
GO.ID	Term	Annotated	Significant	Expected	pvalues	pvalues.BH.adjusted
GO:0008270	zinc ion binding	1183	24	2.58	1.1e-17	2.8171e-14
GO:0046914	transition metal ion binding	1537	24	3.35	3.9e-15	9.984e-12
GO:0140110	transcription regulator activity	2244	26	4.89	2.1e-13	5.3739e-10
GO:0003700	DNA-binding transcription factor activity	1744	23	3.8	6e-13	1.5348e-09
GO:0046872	metal ion binding	5242	31	11.42	1.5e-08	3.8355e-05
GO:0043169	cation binding	5334	31	11.62	2.4e-08	6.1344e-05
GO:0003676	nucleic acid binding	5989	29	13.04	5e-06	0.012775
GO:0019888	protein phosphatase regulator activity	121	5	0.26	6.8e-06	0.0173672
GO:0019208	phosphatase regulator activity	147	5	0.32	1.7e-05	0.043401
GO:0043167	ion binding	8579	34	18.68	4e-05	0.10208
GO:0005488	binding	22141	59	48.22	8.5e-05	0.216835
GO:1990837	sequence-specific double-stranded DNA binding	891	9	1.94	0.00013	0.3315
GO:0042393	histone binding	229	5	0.5	0.00014	0.35686
GO:0000977	RNA polymerase II regulatory region sequence-specific DNA binding	794	8	1.73	0.00031	0.78988
GO:0001012	RNA polymerase II regulatory region DNA binding	801	8	1.74	0.00033	0.84051
GO:0004864	protein phosphatase inhibitor activity	63	3	0.14	0.00036	0.91656
GO:0003690	double-stranded DNA binding	1030	9	2.24	0.00037	0.94128
GO:0019212	phosphatase inhibitor activity	64	3	0.14	0.00037	0.94128
GO:1901363	heterocyclic compound binding	9179	33	19.99	0.00047	1
GO:0000976	transcription regulatory region sequence-specific DNA binding	848	8	1.85	0.00049	1
GO:0097159	organic cyclic compound binding	9264	33	20.18	0.00057	1
GO:0035258	steroid hormone receptor binding	82	3	0.18	0.00077	1
GO:0044212	transcription regulatory region DNA binding	974	8	2.12	0.0012	1
GO:0001067	regulatory region nucleic acid binding	975	8	2.12	0.0012	1
GO:0003682	chromatin binding	564	6	1.23	0.00141	1
GO:0000981	DNA-binding transcription factor activity, RNA polymerase II-specific	1014	8	2.21	0.00154	1
GO:0001227	DNA-binding transcription repressor activity, RNA polymerase II-specific	235	4	0.51	0.00173	1
GO:0000978	RNA polymerase II proximal promoter sequence-specific DNA binding	588	6	1.28	0.00174	1
GO:0009982	pseudouridine synthase activity	29	2	0.06	0.00182	1
GO:0000987	proximal promoter sequence-specific DNA binding	615	6	1.34	0.00218	1
GO:0043565	sequence-specific DNA binding	1347	9	2.93	0.00243	1
GO:0008281	sulfonylurea receptor activity	35	2	0.08	0.00265	1
GO:0030331	estrogen receptor binding	37	2	0.08	0.00296	1
GO:0016866	intramolecular transferase activity	38	2	0.08	0.00312	1
GO:0008134	transcription factor binding	669	6	1.46	0.00331	1
GO:0035257	nuclear hormone receptor binding	142	3	0.31	0.0037	1
GO:0051427	hormone receptor binding	167	3	0.36	0.00582	1
GO:0031750	D3 dopamine receptor binding	3	1	0.01	0.00652	1
GO:0048403	brain-derived neurotrophic factor binding	3	1	0.01	0.00652	1
GO:0050682	AF-2 domain binding	3	1	0.01	0.00652	1
GO:0061628	H3K27me3 modified histone binding	3	1	0.01	0.00652	1
GO:0003696	satellite DNA binding	4	1	0.01	0.00868	1
GO:0031749	D2 dopamine receptor binding	5	1	0.01	0.01084	1
GO:0001228	DNA-binding transcription activator activity, RNA polymerase II-specific	417	4	0.91	0.01297	1
GO:0019237	centromeric DNA binding	6	1	0.01	0.013	1
GO:0015272	ATP-activated inward rectifier potassium channel activity	7	1	0.02	0.01515	1
GO:0031748	D1 dopamine receptor binding	7	1	0.02	0.01515	1
GO:0019900	kinase binding	671	5	1.46	0.01536	1
GO:0043121	neurotrophin binding	9	1	0.02	0.01943	1
GO:0044325	ion channel binding	103	2	0.22	0.02129	1
GO:0030234	enzyme regulator activity	1289	7	2.81	0.02155	1
GO:0003743	translation initiation factor activity	105	2	0.23	0.02206	1
GO:0019899	enzyme binding	2258	10	4.92	0.02322	1
GO:0140035	ubiquitination-like modification-dependent protein binding	12	1	0.03	0.02583	1
GO:0050780	dopamine receptor binding	14	1	0.03	0.03007	1
GO:0005078	MAP-kinase scaffold activity	17	1	0.04	0.03639	1
GO:0019901	protein kinase binding	576	4	1.25	0.03681	1
GO:0050321	tau-protein kinase activity	21	1	0.05	0.04477	1
GO:0008135	translation factor activity, RNA binding	155	2	0.34	0.04502	1
GO:0140030	modification-dependent protein binding	157	2	0.34	0.04607	1
GO:0003723	RNA binding	2188	9	4.77	0.04636	1
GO:0000339	RNA cap binding	23	1	0.05	0.04893	1
GO:0030332	cyclin binding	23	1	0.05	0.04893	1

## Sheet: nsp3_a_lcrblast_CC
GO.ID	Term	Annotated	Significant	Expected	pvalues	pvalues.BH.adjusted
GO:0005634	nucleus	9695	55	22.79	1.1e-16	1.6258e-13
GO:0043231	intracellular membrane-bounded organelle	13764	55	32.35	2.8e-09	4.1356e-06
GO:0044424	intracellular part	18344	62	43.12	5.2e-09	7.67e-06
GO:0005622	intracellular	18348	62	43.13	5.2e-09	7.67e-06
GO:0043229	intracellular organelle	16252	58	38.2	3.7e-08	5.4538e-05
GO:0043226	organelle	16983	59	39.92	5.2e-08	7.6596e-05
GO:0043227	membrane-bounded organelle	15081	55	35.45	1.8e-07	0.00026496
GO:0031981	nuclear lumen	6410	31	15.07	1.2e-05	0.017652
GO:0005654	nucleoplasm	5447	28	12.8	1.4e-05	0.02058
GO:0044464	cell part	21272	62	50	2.4e-05	0.035256
GO:0005623	cell	21347	62	50.18	2.9e-05	0.042572
GO:0044428	nuclear part	6883	31	16.18	5.4e-05	0.079218
GO:0001534	radial spoke	8	2	0.02	0.00015	0.2199
GO:0031974	membrane-enclosed lumen	7291	31	17.14	0.00017	0.24871
GO:0043233	organelle lumen	7291	31	17.14	0.00017	0.24871
GO:0070013	intracellular organelle lumen	7291	31	17.14	0.00017	0.24871
GO:0005730	nucleolus	1126	9	2.65	0.00122	1
GO:0035327	transcriptionally active chromatin	23	2	0.05	0.00133	1
GO:0005852	eukaryotic translation initiation factor 3 complex	30	2	0.07	0.00227	1
GO:0035097	histone methyltransferase complex	119	3	0.28	0.00279	1
GO:0005694	chromosome	1884	11	4.43	0.00418	1
GO:0000785	chromatin	1378	9	3.24	0.00475	1
GO:0099568	cytoplasmic region	475	5	1.12	0.00519	1
GO:0034708	methyltransferase complex	149	3	0.35	0.00524	1
GO:0044447	axoneme part	46	2	0.11	0.00527	1
GO:0008623	CHRAC	3	1	0.01	0.00704	1
GO:0031004	potassium ion-transporting ATPase complex	3	1	0.01	0.00704	1
GO:0044665	MLL1/2 complex	54	2	0.13	0.00719	1
GO:0071339	MLL1 complex	54	2	0.13	0.00719	1
GO:0044427	chromosomal part	1756	10	4.13	0.00755	1
GO:0030478	actin cap	4	1	0.01	0.00937	1
GO:0044451	nucleoplasm part	1542	9	3.62	0.00968	1
GO:0032838	plasma membrane bounded cell projection cytoplasm	193	3	0.45	0.01064	1
GO:0008282	inward rectifying potassium channel	5	1	0.01	0.0117	1
GO:0000792	heterochromatin	76	2	0.18	0.01386	1
GO:0071541	eukaryotic translation initiation factor 3 complex, eIF3m	6	1	0.01	0.01402	1
GO:0044326	dendritic spine neck	7	1	0.02	0.01634	1
GO:0000790	nuclear chromatin	1158	7	2.72	0.01866	1
GO:0031618	nuclear pericentric heterochromatin	9	1	0.02	0.02096	1
GO:0044327	dendritic spine head	10	1	0.02	0.02326	1
GO:0043232	intracellular non-membrane-bounded organelle	5853	21	13.76	0.0238	1
GO:0043228	non-membrane-bounded organelle	5859	21	13.77	0.02406	1
GO:0030289	protein phosphatase 4 complex	11	1	0.03	0.02556	1
GO:1904949	ATPase complex	291	3	0.68	0.03121	1
GO:0005930	axoneme	118	2	0.28	0.03153	1
GO:0097014	ciliary plasm	119	2	0.28	0.03202	1
GO:0033290	eukaryotic 48S preinitiation complex	16	1	0.04	0.03696	1
GO:0035098	ESC/E(Z) complex	16	1	0.04	0.03696	1
GO:0090533	cation-transporting ATPase complex	16	1	0.04	0.03696	1
GO:0005814	centriole	133	2	0.31	0.03921	1
GO:0044454	nuclear chromosome part	1356	7	3.19	0.03939	1
GO:0044422	organelle part	12129	36	28.51	0.03961	1
GO:0016282	eukaryotic 43S preinitiation complex	18	1	0.04	0.04149	1
GO:0044446	intracellular organelle part	11782	35	27.69	0.04342	1
GO:0070993	translation preinitiation complex	19	1	0.04	0.04374	1
GO:0000228	nuclear chromosome	1389	7	3.26	0.04392	1
GO:0000780	condensed nuclear chromosome, centromeric region	21	1	0.05	0.04824	1
