# Supplementary material for: Common low complexity regions for SARS-CoV-2 and human proteomes as potential multidirectional risk factor in vaccine development
Source: BMC Bioinformatics. 2021 Apr 8;22:182. doi: 10.1186/s12859-021-04017-7 (PMC8027979; doi:10.1186/s12859-021-04017-7)
Supplement: Supplementary file 5 — Additional file 5. Table S5: GO terms enriched for human proteins from all clusters obtained for the SARS-Cov-2 protein nsp3 LCR fragment 152–167. [file 12859_2021_4017_MOESM5_ESM.xlsx]

## Sheet: nsp3_b_lcrblast_BP
#Title:	Common low complexity regions for SARS-CoV-2 and human proteomes as potential multidirectional risk factor in vaccine development
#Authors:	Aleksandra Gruca1, Joanna Ziemska-Legiecka2, Patryk Jarnot1, Elzbieta Sarnowska3, Tomasz J. Sarnowski2, Marcin Grynberg2*
#Affiliations:	1 Department of Computer Network and Systems, Silesian University of Technology, Gliwice, Poland
#	2 Institute of Biochemistry and Biophysics PAS, Warsaw, Poland
#	3 Department of Molecular and Translational Oncology, Maria Sklodowska-Curie National Research Institute of Oncology, Warsaw, Poland
#Corresponding author:	* greenb@ibb.waw.pl (MG)
GO.ID	Term	Annotated	Significant	Expected	pvalues	pvalues.BH.adjusted
GO:0009967	positive regulation of signal transduction	1511	4	0.29	5.3e-05	0.583477
GO:0010647	positive regulation of cell communication	1661	4	0.32	7.7e-05	0.847616
GO:0023056	positive regulation of signaling	1667	4	0.32	7.9e-05	0.869553
GO:0048584	positive regulation of response to stimulus	2238	4	0.43	0.00025	1
GO:0009966	regulation of signal transduction	2968	4	0.57	0.00076	1
GO:1990164	histone H2A phosphorylation	4	1	0	0.00077	1
GO:0035405	histone-threonine phosphorylation	5	1	0	0.00096	1
GO:0010646	regulation of cell communication	3343	4	0.64	0.0012	1
GO:0023051	regulation of signaling	3408	4	0.65	0.0013	1
GO:0014824	artery smooth muscle contraction	8	1	0	0.00153	1
GO:0098887	neurotransmitter receptor transport, endosome to postsynaptic membrane	9	1	0	0.00172	1
GO:0099639	neurotransmitter receptor transport, endosome to plasma membrane	9	1	0	0.00172	1
GO:0014820	tonic smooth muscle contraction	10	1	0	0.00191	1
GO:0099638	endosome to plasma membrane protein transport	11	1	0	0.0021	1
GO:0048583	regulation of response to stimulus	4064	4	0.78	0.00257	1
GO:0098877	neurotransmitter receptor transport to plasma membrane	14	1	0	0.00268	1
GO:0098969	neurotransmitter receptor transport to postsynaptic membrane	14	1	0	0.00268	1
GO:1903540	establishment of protein localization to postsynaptic membrane	14	1	0	0.00268	1
GO:0099632	protein transport within plasma membrane	19	1	0	0.00363	1
GO:0099637	neurotransmitter receptor transport	19	1	0	0.00363	1
GO:0014829	vascular smooth muscle contraction	20	1	0	0.00382	1
GO:0033151	V(D)J recombination	20	1	0	0.00382	1
GO:1990126	retrograde transport, endosome to plasma membrane	23	1	0	0.0044	1
GO:0032594	protein transport within lipid bilayer	27	1	0.01	0.00516	1
GO:1903539	protein localization to postsynaptic membrane	30	1	0.01	0.00573	1
GO:0048522	positive regulation of cellular process	5054	4	0.97	0.00593	1
GO:0045777	positive regulation of blood pressure	32	1	0.01	0.00611	1
GO:0016572	histone phosphorylation	34	1	0.01	0.00649	1
GO:0061951	establishment of protein localization to plasma membrane	47	1	0.01	0.00897	1
GO:0048518	positive regulation of biological process	5757	4	1.1	0.00972	1
GO:0097120	receptor localization to synapse	52	1	0.01	0.00992	1
GO:0099072	regulation of postsynaptic membrane neurotransmitter receptor levels	56	1	0.01	0.01068	1
GO:0035418	protein localization to synapse	59	1	0.01	0.01125	1
GO:0002562	somatic diversification of immune receptors via germline recombination within a single locus	61	1	0.01	0.01163	1
GO:0016444	somatic cell DNA recombination	61	1	0.01	0.01163	1
GO:0002200	somatic diversification of immune receptors	68	1	0.01	0.01295	1
GO:0098876	vesicle-mediated transport to the plasma membrane	70	1	0.01	0.01333	1
GO:0042310	vasoconstriction	76	1	0.01	0.01447	1
GO:0097756	negative regulation of blood vessel diameter	81	1	0.02	0.01542	1
GO:0006939	smooth muscle contraction	94	1	0.02	0.01787	1
GO:0018107	peptidyl-threonine phosphorylation	94	1	0.02	0.01787	1
GO:0018210	peptidyl-threonine modification	100	1	0.02	0.019	1
GO:0030183	B cell differentiation	107	1	0.02	0.02032	1
GO:0007165	signal transduction	7053	4	1.35	0.02085	1
GO:0035296	regulation of tube diameter	127	1	0.02	0.02408	1
GO:0050880	regulation of blood vessel size	127	1	0.02	0.02408	1
GO:0097746	regulation of blood vessel diameter	127	1	0.02	0.02408	1
GO:0035150	regulation of tube size	128	1	0.02	0.02427	1
GO:0051668	localization within membrane	143	1	0.03	0.02709	1
GO:0023052	signaling	7624	4	1.46	0.02784	1
GO:0007154	cell communication	7626	4	1.46	0.02786	1
GO:0003018	vascular process in circulatory system	154	1	0.03	0.02914	1
GO:0008217	regulation of blood pressure	159	1	0.03	0.03008	1
GO:0050794	regulation of cellular process	13065	5	2.5	0.03135	1
GO:0007219	Notch signaling pathway	185	1	0.04	0.03493	1
GO:0072659	protein localization to plasma membrane	222	1	0.04	0.0418	1
GO:0099003	vesicle-mediated transport in synapse	223	1	0.04	0.04198	1
GO:0050789	regulation of biological process	13906	5	2.66	0.04282	1
GO:0016197	endosomal transport	235	1	0.04	0.0442	1
GO:0042113	B cell activation	238	1	0.05	0.04475	1
GO:0051716	cellular response to stimulus	8710	4	1.67	0.04537	1
GO:1990778	protein localization to cell periphery	265	1	0.05	0.04973	1

## Sheet: nsp3_b_lcrblast_MF
GO.ID	Term	Annotated	Significant	Expected	pvalues	pvalues.BH.adjusted
GO:0030159	receptor signaling complex scaffold activity	35	4	0.01	1e-11	2.561e-08
GO:0032947	protein-containing complex scaffold activity	50	4	0.01	4.5e-11	1.152e-07
GO:0005198	structural molecule activity	972	4	0.17	7e-06	0.017913
GO:0035184	histone threonine kinase activity	5	1	0	0.00089	1
GO:0035173	histone kinase activity	11	1	0	0.00196	1
GO:0030331	estrogen receptor binding	37	1	0.01	0.00659	1
GO:0035254	glutamate receptor binding	43	1	0.01	0.00765	1
GO:0035258	steroid hormone receptor binding	82	1	0.01	0.01455	1
GO:0035257	nuclear hormone receptor binding	142	1	0.03	0.02509	1
GO:0051427	hormone receptor binding	167	1	0.03	0.02946	1
GO:0005102	signaling receptor binding	1658	2	0.3	0.03106	1
GO:0005515	protein binding	14749	5	2.63	0.04047	1

## Sheet: nsp3_b_lcrblast_CC
GO.ID	Term	Annotated	Significant	Expected	pvalues	pvalues.BH.adjusted
GO:0080008	Cul4-RING E3 ubiquitin ligase complex	25	1	0	0.0018	1
GO:0008180	COP9 signalosome	58	1	0	0.0043	1
GO:0031461	cullin-RING ubiquitin ligase complex	149	1	0.01	0.0109	1
GO:0001650	fibrillar center	188	1	0.01	0.0138	1
GO:0044452	nucleolar part	224	1	0.02	0.0164	1
GO:0000151	ubiquitin ligase complex	258	1	0.02	0.0189	1
GO:0014069	postsynaptic density	311	1	0.02	0.0227	1
GO:0098978	glutamatergic synapse	315	1	0.02	0.023	1
GO:0032279	asymmetric synapse	317	1	0.02	0.0232	1
GO:0045211	postsynaptic membrane	322	1	0.02	0.0235	1
GO:0098984	neuron to neuron synapse	335	1	0.02	0.0245	1
GO:0099572	postsynaptic specialization	335	1	0.02	0.0245	1
GO:0097060	synaptic membrane	420	1	0.03	0.0306	1
GO:0030425	dendrite	572	1	0.04	0.0416	1
GO:0097447	dendritic tree	574	1	0.04	0.0417	1
GO:0098794	postsynapse	632	1	0.05	0.0459	1

## Sheet: nsp3_b_motiflcr_lcrblast_BP
GO.ID	Term	Annotated	Significant	Expected	pvalues	pvalues.BH.adjusted
GO:0009967	positive regulation of signal transduction	1240	4	0.31	6.6e-05	0.674454
GO:0010647	positive regulation of cell communication	1365	4	0.34	9.6e-05	0.980928
GO:0023056	positive regulation of signaling	1370	4	0.34	9.8e-05	1
GO:0048584	positive regulation of response to stimulus	1813	4	0.45	0.00029	1
GO:0009966	regulation of signal transduction	2450	4	0.6	0.00095	1
GO:0035405	histone-threonine phosphorylation	4	1	0	0.00098	1
GO:1990164	histone H2A phosphorylation	4	1	0	0.00098	1
GO:0014824	artery smooth muscle contraction	6	1	0	0.00148	1
GO:0010646	regulation of cell communication	2759	4	0.68	0.00151	1
GO:0023051	regulation of signaling	2812	4	0.69	0.00163	1
GO:0098887	neurotransmitter receptor transport, endosome to postsynaptic membrane	7	1	0	0.00172	1
GO:0099639	neurotransmitter receptor transport, endosome to plasma membrane	7	1	0	0.00172	1
GO:0014820	tonic smooth muscle contraction	8	1	0	0.00197	1
GO:0099638	endosome to plasma membrane protein transport	9	1	0	0.00221	1
GO:0098877	neurotransmitter receptor transport to plasma membrane	12	1	0	0.00295	1
GO:0098969	neurotransmitter receptor transport to postsynaptic membrane	12	1	0	0.00295	1
GO:1903540	establishment of protein localization to postsynaptic membrane	12	1	0	0.00295	1
GO:0048583	regulation of response to stimulus	3347	4	0.82	0.0032	1
GO:0033151	V(D)J recombination	15	1	0	0.00369	1
GO:0014829	vascular smooth muscle contraction	17	1	0	0.00418	1
GO:0099632	protein transport within plasma membrane	17	1	0	0.00418	1
GO:0099637	neurotransmitter receptor transport	17	1	0	0.00418	1
GO:1990126	retrograde transport, endosome to plasma membrane	20	1	0	0.00491	1
GO:0032594	protein transport within lipid bilayer	23	1	0.01	0.00565	1
GO:1903539	protein localization to postsynaptic membrane	26	1	0.01	0.00638	1
GO:0016572	histone phosphorylation	28	1	0.01	0.00687	1
GO:0045777	positive regulation of blood pressure	30	1	0.01	0.00736	1
GO:0048522	positive regulation of cellular process	4164	4	1.03	0.00738	1
GO:0061951	establishment of protein localization to plasma membrane	36	1	0.01	0.00883	1
GO:0097120	receptor localization to synapse	46	1	0.01	0.01127	1
GO:0099072	regulation of postsynaptic membrane neurotransmitter receptor levels	47	1	0.01	0.01152	1
GO:0002562	somatic diversification of immune receptors via germline recombination within a single locus	48	1	0.01	0.01176	1
GO:0016444	somatic cell DNA recombination	48	1	0.01	0.01176	1
GO:0048518	positive regulation of biological process	4736	4	1.17	0.01201	1
GO:0002200	somatic diversification of immune receptors	54	1	0.01	0.01322	1
GO:0035418	protein localization to synapse	54	1	0.01	0.01322	1
GO:0098876	vesicle-mediated transport to the plasma membrane	59	1	0.01	0.01444	1
GO:0042310	vasoconstriction	61	1	0.02	0.01493	1
GO:0097756	negative regulation of blood vessel diameter	66	1	0.02	0.01614	1
GO:0018107	peptidyl-threonine phosphorylation	82	1	0.02	0.02003	1
GO:0006939	smooth muscle contraction	84	1	0.02	0.02051	1
GO:0018210	peptidyl-threonine modification	85	1	0.02	0.02075	1
GO:0030183	B cell differentiation	88	1	0.02	0.02148	1
GO:0007165	signal transduction	5712	4	1.41	0.02422	1
GO:0035296	regulation of tube diameter	104	1	0.03	0.02534	1
GO:0050880	regulation of blood vessel size	104	1	0.03	0.02534	1
GO:0097746	regulation of blood vessel diameter	104	1	0.03	0.02534	1
GO:0035150	regulation of tube size	105	1	0.03	0.02558	1
GO:0051668	localization within membrane	122	1	0.03	0.02968	1
GO:0003018	vascular process in circulatory system	130	1	0.03	0.0316	1
GO:0007154	cell communication	6185	4	1.52	0.0325	1
GO:0023052	signaling	6188	4	1.52	0.03256	1
GO:0008217	regulation of blood pressure	137	1	0.03	0.03328	1
GO:0050794	regulation of cellular process	10447	5	2.57	0.03598	1
GO:0007219	Notch signaling pathway	157	1	0.04	0.03806	1
GO:0072659	protein localization to plasma membrane	183	1	0.05	0.04425	1
GO:0016197	endosomal transport	187	1	0.05	0.0452	1
GO:0099003	vesicle-mediated transport in synapse	187	1	0.05	0.0452	1
GO:0042113	B cell activation	193	1	0.05	0.04662	1
GO:0090150	establishment of protein localization to membrane	205	1	0.05	0.04946	1
GO:0050789	regulation of biological process	11143	5	2.74	0.04968	1

## Sheet: nsp3_b_motiflcr_lcrblast_MF
GO.ID	Term	Annotated	Significant	Expected	pvalues	pvalues.BH.adjusted
GO:0030159	receptor signaling complex scaffold activity	30	4	0.01	4.4e-11	9.856e-08
GO:0032947	protein-containing complex scaffold activity	44	4	0.01	2.2e-10	4.9258e-07
GO:0005198	structural molecule activity	738	4	0.2	1.9e-05	0.042522
GO:0035184	histone threonine kinase activity	4	1	0	0.0011	1
GO:0035173	histone kinase activity	7	1	0	0.0019	1
GO:0035254	glutamate receptor binding	34	1	0.01	0.0094	1
GO:0030331	estrogen receptor binding	35	1	0.01	0.0096	1
GO:0035258	steroid hormone receptor binding	72	1	0.02	0.0197	1
GO:0005515	protein binding	11957	6	3.31	0.028	1
GO:0035257	nuclear hormone receptor binding	125	1	0.03	0.0341	1
GO:0051427	hormone receptor binding	144	1	0.04	0.0392	1
GO:0005102	signaling receptor binding	1353	2	0.37	0.0493	1

## Sheet: nsp3_b_motiflcr_lcrblast_CC
GO.ID	Term	Annotated	Significant	Expected	pvalues	pvalues.BH.adjusted
GO:0080008	Cul4-RING E3 ubiquitin ligase complex	20	1	0	0.0028	1
GO:0008180	COP9 signalosome	54	1	0.01	0.0075	1
GO:0031461	cullin-RING ubiquitin ligase complex	112	1	0.02	0.0156	1
GO:0001650	fibrillar center	155	1	0.02	0.0215	1
GO:0044452	nucleolar part	183	1	0.03	0.0253	1
GO:0000151	ubiquitin ligase complex	195	1	0.03	0.027	1
GO:0098978	glutamatergic synapse	265	1	0.04	0.0365	1
GO:0014069	postsynaptic density	273	1	0.04	0.0376	1
GO:0045211	postsynaptic membrane	277	1	0.04	0.0382	1
GO:0032279	asymmetric synapse	278	1	0.04	0.0383	1
GO:0098984	neuron to neuron synapse	293	1	0.04	0.0404	1
GO:0099572	postsynaptic specialization	295	1	0.04	0.0406	1
GO:0097060	synaptic membrane	362	1	0.05	0.0497	1
