# Supplementary material for: Common low complexity regions for SARS-CoV-2 and human proteomes as potential multidirectional risk factor in vaccine development
Source: BMC Bioinformatics. 2021 Apr 8;22:182. doi: 10.1186/s12859-021-04017-7 (PMC8027979; doi:10.1186/s12859-021-04017-7)
Supplement: Supplementary file 6 — Additional file 6. Table S6: GO terms enriched for human proteins from all clusters obtained for the SARS-Cov-2 spike glycoprotein (S) S LCR fragment 1233–1254. [file 12859_2021_4017_MOESM6_ESM.xlsx]

## Sheet: S_motiflcr_lcrblast_BP
#Title:	Common low complexity regions for SARS-CoV-2 and human proteomes as potential multidirectional risk factor in vaccine development
#Authors:	Aleksandra Gruca1, Joanna Ziemska-Legiecka2, Patryk Jarnot1, Elzbieta Sarnowska3, Tomasz J. Sarnowski2, Marcin Grynberg2*
#Affiliations:	1 Department of Computer Network and Systems, Silesian University of Technology, Gliwice, Poland
#	2 Institute of Biochemistry and Biophysics PAS, Warsaw, Poland
#	3 Department of Molecular and Translational Oncology, Maria Sklodowska-Curie National Research Institute of Oncology, Warsaw, Poland
#Corresponding author:	* greenb@ibb.waw.pl (MG)
GO.ID	Term	Annotated	Significant	Expected	pvalues	pvalues.BH.adjusted
GO:0031424	keratinization	169	3	0.02	5.7e-07	0.00582483
GO:0030216	keratinocyte differentiation	222	3	0.03	1.3e-06	0.0132834
GO:0009913	epidermal cell differentiation	268	3	0.04	2.3e-06	0.0234991
GO:0043588	skin development	316	3	0.05	3.7e-06	0.0377992
GO:0008544	epidermis development	360	3	0.05	5.5e-06	0.0561825
GO:0030855	epithelial cell differentiation	572	3	0.08	2.2e-05	0.224708
GO:0060429	epithelium development	979	3	0.14	0.00011	1
GO:0009888	tissue development	1575	3	0.23	0.00047	1
GO:0048513	animal organ development	2726	3	0.4	0.00242	1
GO:0030154	cell differentiation	3312	3	0.49	0.00433	1
GO:0048869	cellular developmental process	3479	3	0.51	0.00502	1
GO:0048731	system development	3851	3	0.57	0.00681	1
GO:0007275	multicellular organism development	4341	3	0.64	0.00976	1
GO:0048856	anatomical structure development	4764	3	0.7	0.0129	1
GO:0042303	molting cycle	93	1	0.01	0.01367	1
GO:0042633	hair cycle	93	1	0.01	0.01367	1
GO:0032502	developmental process	5116	3	0.76	0.01597	1
GO:0032501	multicellular organismal process	6025	3	0.89	0.02609	1
GO:0007568	aging	216	1	0.03	0.03157	1

## Sheet: S_motiflcr_lcrblast_MF
GO.ID	Term	Annotated	Significant	Expected	pvalues	pvalues.BH.adjusted
GO:0005515	protein binding	11957	1	0.55	0.55	1

## Sheet: S_motiflcr_lcrblast_CC
GO.ID	Term	Annotated	Significant	Expected	pvalues	pvalues.BH.adjusted
GO:0045095	keratin filament	120	6	0.03	2.7e-14	3.7098e-11
GO:0005882	intermediate filament	228	6	0.06	1.3e-12	1.7849e-09
GO:0045111	intermediate filament cytoskeleton	277	6	0.08	4.3e-12	5.8996e-09
GO:0099513	polymeric cytoskeletal fiber	694	6	0.19	1.1e-09	1.5081e-06
GO:0099512	supramolecular fiber	879	6	0.25	4.6e-09	6.302e-06
GO:0099081	supramolecular polymer	886	6	0.25	4.8e-09	6.5712e-06
GO:0099080	supramolecular complex	887	6	0.25	4.9e-09	6.7032e-06
GO:0044430	cytoskeletal part	1685	6	0.47	2.3e-07	0.00031441
GO:0005856	cytoskeleton	2269	6	0.63	1.4e-06	0.0019124
GO:0043232	intracellular non-membrane-bounded organelle	4800	6	1.34	0.00012	0.16368
GO:0043228	non-membrane-bounded organelle	4806	6	1.34	0.00012	0.16368
GO:0044446	intracellular organelle part	9442	6	2.64	0.00719	1
GO:0044422	organelle part	9739	6	2.72	0.00866	1
GO:0043229	intracellular organelle	12903	6	3.6	0.04687	1

## Sheet: S_lcrblast_BP
GO.ID	Term	Annotated	Significant	Expected	pvalues	pvalues.BH.adjusted
GO:0031424	keratinization	212	3	0.02	5.3e-07	0.00583477
GO:0030216	keratinocyte differentiation	276	3	0.03	1.2e-06	0.0132096
GO:0009913	epidermal cell differentiation	329	3	0.04	2e-06	0.022014
GO:0043588	skin development	388	3	0.04	3.3e-06	0.0363198
GO:0008544	epidermis development	439	3	0.05	4.7e-06	0.0517235
GO:0030855	epithelial cell differentiation	691	3	0.08	1.8e-05	0.198072
GO:0060429	epithelium development	1162	3	0.13	8.8e-05	0.968264
GO:0009888	tissue development	1878	3	0.22	0.00037	1
GO:0048513	animal organ development	3285	3	0.38	0.00199	1
GO:0030154	cell differentiation	3969	3	0.46	0.00351	1
GO:0048869	cellular developmental process	4168	3	0.48	0.00406	1
GO:0048731	system development	4617	3	0.53	0.00552	1
GO:0007275	multicellular organism development	5210	3	0.6	0.00794	1
GO:0048856	anatomical structure development	5725	3	0.66	0.01053	1
GO:0042303	molting cycle	108	1	0.01	0.01236	1
GO:0042633	hair cycle	108	1	0.01	0.01236	1
GO:0032502	developmental process	6150	3	0.71	0.01306	1
GO:0032501	multicellular organismal process	7339	3	0.84	0.0222	1
GO:0007568	aging	265	1	0.03	0.03014	1

## Sheet: S_lcrblast_MF
GO.ID	Term	Annotated	Significant	Expected	pvalues	pvalues.BH.adjusted
GO:0005515	protein binding	14749	1	0.53	0.53	1

## Sheet: S_lcrblast_CC
GO.ID	Term	Annotated	Significant	Expected	pvalues	pvalues.BH.adjusted
GO:0045095	keratin filament	127	5	0.02	2e-12	2.956e-09
GO:0005882	intermediate filament	286	5	0.05	1.2e-10	1.7724e-07
GO:0045111	intermediate filament cytoskeleton	343	5	0.06	3.1e-10	4.5756e-07
GO:0099513	polymeric cytoskeletal fiber	838	5	0.15	2.7e-08	3.9825e-05
GO:0099512	supramolecular fiber	1062	5	0.2	8.9e-08	0.000131186
GO:0099081	supramolecular polymer	1071	5	0.2	9.3e-08	0.000136989
GO:0099080	supramolecular complex	1072	5	0.2	9.4e-08	0.000138368
GO:0044430	cytoskeletal part	2042	5	0.37	2.4e-06	0.0035304
GO:0005856	cytoskeleton	2744	5	0.5	1e-05	0.0147
GO:0043232	intracellular non-membrane-bounded organelle	5853	5	1.07	0.00046	0.67528
GO:0043228	non-membrane-bounded organelle	5859	5	1.08	0.00046	0.67528
GO:0044446	intracellular organelle part	11782	5	2.16	0.01517	1
GO:0044422	organelle part	12129	5	2.23	0.01754	1
