# Supplementary material for: Common low complexity regions for SARS-CoV-2 and human proteomes as potential multidirectional risk factor in vaccine development
Source: BMC Bioinformatics. 2021 Apr 8;22:182. doi: 10.1186/s12859-021-04017-7 (PMC8027979; doi:10.1186/s12859-021-04017-7)
Supplement: Supplementary file 7 — Additional file 7. Table S7: GO terms enriched for human proteins from all clusters obtained for the SARS-Cov-2 nucleocapsid protein (N) LCR fragment 175–207. [file 12859_2021_4017_MOESM7_ESM.xlsx]

## Sheet: N_a_GBSC_BP
#Title:	Common low complexity regions for SARS-CoV-2 and human proteomes as potential multidirectional risk factor in vaccine development
#Authors:	Aleksandra Gruca1, Joanna Ziemska-Legiecka2, Patryk Jarnot1, Elzbieta Sarnowska3, Tomasz J. Sarnowski2, Marcin Grynberg2*
#Affiliations:	1 Department of Computer Network and Systems, Silesian University of Technology, Gliwice, Poland
#	2 Institute of Biochemistry and Biophysics PAS, Warsaw, Poland
#	3 Department of Molecular and Translational Oncology, Maria Sklodowska-Curie National Research Institute of Oncology, Warsaw, Poland
#Corresponding author:	* greenb@ibb.waw.pl (MG)
GO.ID	Term	Annotated	Significant	Expected	pvalues	pvalues.BH.adjusted
GO:0042539	hypotonic salinity response	4	4	0	4.8e-14	3.47232e-10
GO:0071477	cellular hypotonic salinity response	4	4	0	4.8e-14	3.47232e-10
GO:0006971	hypotonic response	6	4	0	7.2e-13	5.20632e-09
GO:0071472	cellular response to salt stress	6	4	0	7.2e-13	5.20632e-09
GO:0071476	cellular hypotonic response	6	4	0	7.2e-13	5.20632e-09
GO:0009651	response to salt stress	8	4	0.01	3.4e-12	2.4582e-08
GO:0071470	cellular response to osmotic stress	13	4	0.01	3.4e-11	2.45786e-07
GO:0098656	anion transmembrane transport	85	5	0.06	2.2e-10	1.59016e-06
GO:0071214	cellular response to abiotic stimulus	93	5	0.07	3.5e-10	2.5291e-06
GO:0104004	cellular response to environmental stimulus	93	5	0.07	3.5e-10	2.5291e-06
GO:0006970	response to osmotic stress	25	4	0.02	6e-10	4.335e-06
GO:1902476	chloride transmembrane transport	32	4	0.02	1.7e-09	1.22808e-05
GO:0006821	chloride transport	34	4	0.02	2.2e-09	1.58906e-05
GO:0098661	inorganic anion transmembrane transport	36	4	0.03	2.8e-09	2.02216e-05
GO:0006820	anion transport	163	5	0.12	6.1e-09	4.40481e-05
GO:0015698	inorganic anion transport	54	4	0.04	1.5e-08	0.0001083
GO:0009628	response to abiotic stimulus	334	5	0.24	2.3e-07	0.00166037
GO:0071804	cellular potassium ion transport	133	4	0.09	5.9e-07	0.00425803
GO:0071805	potassium ion transmembrane transport	133	4	0.09	5.9e-07	0.00425803
GO:0030001	metal ion transport	413	5	0.29	6.6e-07	0.00476256
GO:0006813	potassium ion transport	158	4	0.11	1.2e-06	0.008658
GO:0006812	cation transport	486	5	0.34	1.5e-06	0.010821
GO:0034220	ion transmembrane transport	491	5	0.35	1.6e-06	0.0115408
GO:0055085	transmembrane transport	632	5	0.45	5.6e-06	0.0403872
GO:0015672	monovalent inorganic cation transport	239	4	0.17	6.2e-06	0.0447082
GO:0006811	ion transport	647	5	0.46	6.3e-06	0.045423
GO:0098662	inorganic cation transmembrane transport	359	4	0.25	3.1e-05	0.223479
GO:0098660	inorganic ion transmembrane transport	386	4	0.27	4.2e-05	0.302736
GO:0098655	cation transmembrane transport	397	4	0.28	4.7e-05	0.338729
GO:0006950	response to stress	1111	5	0.79	9.5e-05	0.68457
GO:0033554	cellular response to stress	619	4	0.44	0.00027	1
GO:0006810	transport	1719	5	1.21	0.00084	1
GO:0051234	establishment of localization	1754	5	1.24	0.00093	1
GO:0002544	chronic inflammatory response	3	1	0	0.00212	1
GO:0003093	regulation of glomerular filtration	3	1	0	0.00212	1
GO:0003104	positive regulation of glomerular filtration	3	1	0	0.00212	1
GO:0006857	oligopeptide transport	3	1	0	0.00212	1
GO:0032277	negative regulation of gonadotropin secretion	3	1	0	0.00212	1
GO:0035672	oligopeptide transmembrane transport	3	1	0	0.00212	1
GO:0071107	response to parathyroid hormone	3	1	0	0.00212	1
GO:0016264	gap junction assembly	4	1	0	0.00282	1
GO:0060044	negative regulation of cardiac muscle cell proliferation	4	1	0	0.00282	1
GO:0061450	trophoblast cell migration	4	1	0	0.00282	1
GO:1901163	regulation of trophoblast cell migration	4	1	0	0.00282	1
GO:2000543	positive regulation of gastrulation	4	1	0	0.00282	1
GO:0051179	localization	2264	5	1.6	0.00335	1
GO:0032276	regulation of gonadotropin secretion	5	1	0	0.00353	1
GO:0035437	maintenance of protein localization in endoplasmic reticulum	5	1	0	0.00353	1
GO:0055064	chloride ion homeostasis	5	1	0	0.00353	1
GO:0055075	potassium ion homeostasis	5	1	0	0.00353	1
GO:2000380	regulation of mesoderm development	5	1	0	0.00353	1
GO:0001977	renal system process involved in regulation of blood volume	6	1	0	0.00423	1
GO:0003094	glomerular filtration	6	1	0	0.00423	1
GO:0009268	response to pH	6	1	0	0.00423	1
GO:0048520	positive regulation of behavior	6	1	0	0.00423	1
GO:0055083	monovalent inorganic anion homeostasis	6	1	0	0.00423	1
GO:2000810	regulation of bicellular tight junction assembly	6	1	0	0.00423	1
GO:0090066	regulation of anatomical structure size	160	2	0.11	0.00486	1
GO:0010649	regulation of cell communication by electrical coupling	7	1	0	0.00494	1
GO:0032274	gonadotropin secretion	7	1	0	0.00494	1
GO:0072348	sulfur compound transport	7	1	0	0.00494	1
GO:0086014	atrial cardiac muscle cell action potential	7	1	0	0.00494	1
GO:0086026	atrial cardiac muscle cell to AV node cell signaling	7	1	0	0.00494	1
GO:0086066	atrial cardiac muscle cell to AV node cell communication	7	1	0	0.00494	1
GO:0097205	renal filtration	7	1	0	0.00494	1
GO:0098801	regulation of renal system process	7	1	0	0.00494	1
GO:0140115	export across plasma membrane	7	1	0	0.00494	1
GO:0051716	cellular response to stimulus	2512	5	1.78	0.00563	1
GO:0003071	renal system process involved in regulation of systemic arterial blood pressure	8	1	0.01	0.00564	1
GO:0014047	glutamate secretion	8	1	0.01	0.00564	1
GO:0046697	decidualization	8	1	0.01	0.00564	1
GO:0086064	cell communication by electrical coupling involved in cardiac conduction	8	1	0.01	0.00564	1
GO:0000132	establishment of mitotic spindle orientation	9	1	0.01	0.00635	1
GO:0006884	cell volume homeostasis	9	1	0.01	0.00635	1
GO:0015800	acidic amino acid transport	9	1	0.01	0.00635	1
GO:0055022	negative regulation of cardiac muscle tissue growth	9	1	0.01	0.00635	1
GO:0061117	negative regulation of heart growth	9	1	0.01	0.00635	1
GO:1990573	potassium ion import across plasma membrane	9	1	0.01	0.00635	1
GO:0055065	metal ion homeostasis	185	2	0.13	0.00646	1
GO:0051294	establishment of spindle orientation	10	1	0.01	0.00705	1
GO:1904646	cellular response to amyloid-beta	10	1	0.01	0.00705	1
GO:2000242	negative regulation of reproductive process	10	1	0.01	0.00705	1
GO:0055080	cation homeostasis	200	2	0.14	0.00752	1
GO:0098771	inorganic ion homeostasis	201	2	0.14	0.00759	1
GO:0001662	behavioral fear response	11	1	0.01	0.00775	1
GO:0001893	maternal placenta development	11	1	0.01	0.00775	1
GO:0001937	negative regulation of endothelial cell proliferation	11	1	0.01	0.00775	1
GO:0040001	establishment of mitotic spindle localization	11	1	0.01	0.00775	1
GO:0045907	positive regulation of vasoconstriction	11	1	0.01	0.00775	1
GO:0055026	negative regulation of cardiac muscle tissue development	11	1	0.01	0.00775	1
GO:0055081	anion homeostasis	11	1	0.01	0.00775	1
GO:0086019	cell-cell signaling involved in cardiac conduction	11	1	0.01	0.00775	1
GO:0002209	behavioral defense response	12	1	0.01	0.00845	1
GO:0002931	response to ischemia	12	1	0.01	0.00845	1
GO:0010107	potassium ion import	12	1	0.01	0.00845	1
GO:0010644	cell communication by electrical coupling	12	1	0.01	0.00845	1
GO:0042596	fear response	12	1	0.01	0.00845	1
GO:0050801	ion homeostasis	214	2	0.15	0.00857	1
GO:0044060	regulation of endocrine process	13	1	0.01	0.00916	1
GO:0046621	negative regulation of organ growth	13	1	0.01	0.00916	1
GO:1901264	carbohydrate derivative transport	13	1	0.01	0.00916	1
GO:2000279	negative regulation of DNA biosynthetic process	13	1	0.01	0.00916	1
GO:0050795	regulation of behavior	14	1	0.01	0.00986	1
GO:0072595	maintenance of protein localization in organelle	14	1	0.01	0.00986	1
GO:0086002	cardiac muscle cell action potential involved in contraction	14	1	0.01	0.00986	1
GO:0097755	positive regulation of blood vessel diameter	14	1	0.01	0.00986	1
GO:1904645	response to amyloid-beta	14	1	0.01	0.00986	1
GO:0034405	response to fluid shear stress	15	1	0.01	0.01056	1
GO:0048333	mesodermal cell differentiation	15	1	0.01	0.01056	1
GO:0051293	establishment of spindle localization	15	1	0.01	0.01056	1
GO:0070830	bicellular tight junction assembly	15	1	0.01	0.01056	1
GO:0015696	ammonium transport	16	1	0.01	0.01126	1
GO:0060043	regulation of cardiac muscle cell proliferation	16	1	0.01	0.01126	1
GO:0120192	tight junction assembly	16	1	0.01	0.01126	1
GO:2000648	positive regulation of stem cell proliferation	16	1	0.01	0.01126	1
GO:0015748	organophosphate ester transport	17	1	0.01	0.01196	1
GO:0043297	apical junction assembly	17	1	0.01	0.01196	1
GO:0046888	negative regulation of hormone secretion	17	1	0.01	0.01196	1
GO:0051653	spindle localization	17	1	0.01	0.01196	1
GO:0060986	endocrine hormone secretion	17	1	0.01	0.01196	1
GO:0072337	modified amino acid transport	17	1	0.01	0.01196	1
GO:0010470	regulation of gastrulation	18	1	0.01	0.01266	1
GO:0040019	positive regulation of embryonic development	18	1	0.01	0.01266	1
GO:0120193	tight junction organization	18	1	0.01	0.01266	1
GO:0050896	response to stimulus	2969	5	2.1	0.01299	1
GO:0007566	embryo implantation	19	1	0.01	0.01336	1
GO:0060038	cardiac muscle cell proliferation	19	1	0.01	0.01336	1
GO:0086003	cardiac muscle cell contraction	19	1	0.01	0.01336	1
GO:0086065	cell communication involved in cardiac conduction	19	1	0.01	0.01336	1
GO:1905332	positive regulation of morphogenesis of an epithelium	19	1	0.01	0.01336	1
GO:0032024	positive regulation of insulin secretion	20	1	0.01	0.01406	1
GO:0071260	cellular response to mechanical stimulus	20	1	0.01	0.01406	1
GO:0019725	cellular homeostasis	283	2	0.2	0.01472	1
GO:0019229	regulation of vasoconstriction	21	1	0.01	0.01476	1
GO:0045843	negative regulation of striated muscle tissue development	21	1	0.01	0.01476	1
GO:0060135	maternal process involved in female pregnancy	21	1	0.01	0.01476	1
GO:0048635	negative regulation of muscle organ development	22	1	0.02	0.01546	1
GO:1901862	negative regulation of muscle tissue development	22	1	0.02	0.01546	1
GO:0014855	striated muscle cell proliferation	23	1	0.02	0.01615	1
GO:0033555	multicellular organismal response to stress	23	1	0.02	0.01615	1
GO:0086001	cardiac muscle cell action potential	23	1	0.02	0.01615	1
GO:0098659	inorganic cation import across plasma membrane	23	1	0.02	0.01615	1
GO:0099587	inorganic ion import across plasma membrane	23	1	0.02	0.01615	1
GO:0042310	vasoconstriction	24	1	0.02	0.01685	1
GO:0046849	bone remodeling	24	1	0.02	0.01685	1
GO:0051181	cofactor transport	24	1	0.02	0.01685	1
GO:0055021	regulation of cardiac muscle tissue growth	24	1	0.02	0.01685	1
GO:0061045	negative regulation of wound healing	24	1	0.02	0.01685	1
GO:0070972	protein localization to endoplasmic reticulum	25	1	0.02	0.01755	1
GO:0097756	negative regulation of blood vessel diameter	25	1	0.02	0.01755	1
GO:0050886	endocrine process	26	1	0.02	0.01825	1
GO:0072091	regulation of stem cell proliferation	26	1	0.02	0.01825	1
GO:0048878	chemical homeostasis	321	2	0.23	0.01873	1
GO:0006835	dicarboxylic acid transport	27	1	0.02	0.01894	1
GO:0060420	regulation of heart growth	27	1	0.02	0.01894	1
GO:0120162	positive regulation of cold-induced thermogenesis	27	1	0.02	0.01894	1
GO:1903035	negative regulation of response to wounding	27	1	0.02	0.01894	1
GO:1903524	positive regulation of blood circulation	27	1	0.02	0.01894	1
GO:0006865	amino acid transport	29	1	0.02	0.02033	1
GO:0001707	mesoderm formation	30	1	0.02	0.02103	1
GO:0046717	acid secretion	31	1	0.02	0.02172	1
GO:0055067	monovalent inorganic cation homeostasis	31	1	0.02	0.02172	1
GO:0090277	positive regulation of peptide hormone secretion	31	1	0.02	0.02172	1
GO:0048332	mesoderm morphogenesis	32	1	0.02	0.02242	1
GO:0055024	regulation of cardiac muscle tissue development	32	1	0.02	0.02242	1
GO:0048640	negative regulation of developmental growth	33	1	0.02	0.02311	1
GO:0055017	cardiac muscle tissue growth	33	1	0.02	0.02311	1
GO:2000278	regulation of DNA biosynthetic process	33	1	0.02	0.02311	1
GO:0003014	renal system process	34	1	0.02	0.02381	1
GO:0003073	regulation of systemic arterial blood pressure	34	1	0.02	0.02381	1
GO:1901888	regulation of cell junction assembly	34	1	0.02	0.02381	1
GO:0070252	actin-mediated cell contraction	35	1	0.02	0.0245	1
GO:0001508	action potential	36	1	0.03	0.02519	1
GO:0007043	cell-cell junction assembly	36	1	0.03	0.02519	1
GO:0032526	response to retinoic acid	36	1	0.03	0.02519	1
GO:0060419	heart growth	36	1	0.03	0.02519	1
GO:0043123	positive regulation of I-kappaB kinase/NF-kappaB signaling	37	1	0.03	0.02588	1
GO:0050680	negative regulation of epithelial cell proliferation	37	1	0.03	0.02588	1
GO:0098739	import across plasma membrane	37	1	0.03	0.02588	1
GO:0001936	regulation of endothelial cell proliferation	39	1	0.03	0.02727	1
GO:0035150	regulation of tube size	39	1	0.03	0.02727	1
GO:0035296	regulation of tube diameter	39	1	0.03	0.02727	1
GO:0043901	negative regulation of multi-organism process	39	1	0.03	0.02727	1
GO:0050880	regulation of blood vessel size	39	1	0.03	0.02727	1
GO:0097746	regulation of blood vessel diameter	39	1	0.03	0.02727	1
GO:0003158	endothelium development	41	1	0.03	0.02865	1
GO:0046620	regulation of organ growth	41	1	0.03	0.02865	1
GO:0061041	regulation of wound healing	41	1	0.03	0.02865	1
GO:2000241	regulation of reproductive process	41	1	0.03	0.02865	1
GO:0048771	tissue remodeling	42	1	0.03	0.02934	1
GO:0061337	cardiac conduction	42	1	0.03	0.02934	1
GO:0106106	cold-induced thermogenesis	42	1	0.03	0.02934	1
GO:0120161	regulation of cold-induced thermogenesis	42	1	0.03	0.02934	1
GO:0032507	maintenance of protein location in cell	43	1	0.03	0.03003	1
GO:0046887	positive regulation of hormone secretion	43	1	0.03	0.03003	1
GO:0015893	drug transport	44	1	0.03	0.03072	1
GO:0051053	negative regulation of DNA metabolic process	44	1	0.03	0.03072	1
GO:1902850	microtubule cytoskeleton organization involved in mitosis	44	1	0.03	0.03072	1
GO:0035295	tube development	419	2	0.3	0.03105	1
GO:0072359	circulatory system development	421	2	0.3	0.03133	1
GO:0051651	maintenance of location in cell	45	1	0.03	0.03141	1
GO:0060048	cardiac muscle contraction	45	1	0.03	0.03141	1
GO:0001935	endothelial cell proliferation	46	1	0.03	0.0321	1
GO:1990845	adaptive thermogenesis	46	1	0.03	0.0321	1
GO:0048646	anatomical structure formation involved in morphogenesis	429	2	0.3	0.03245	1
GO:0032355	response to estradiol	47	1	0.03	0.03279	1
GO:0072089	stem cell proliferation	47	1	0.03	0.03279	1
GO:0001659	temperature homeostasis	48	1	0.03	0.03347	1
GO:0030048	actin filament-based movement	48	1	0.03	0.03347	1
GO:0045216	cell-cell junction organization	48	1	0.03	0.03347	1
GO:0003018	vascular process in circulatory system	50	1	0.04	0.03485	1
GO:0030010	establishment of cell polarity	50	1	0.04	0.03485	1
GO:1903034	regulation of response to wounding	50	1	0.04	0.03485	1
GO:0016202	regulation of striated muscle tissue development	51	1	0.04	0.03554	1
GO:0001890	placenta development	52	1	0.04	0.03622	1
GO:1901861	regulation of muscle tissue development	52	1	0.04	0.03622	1
GO:1903531	negative regulation of secretion by cell	52	1	0.04	0.03622	1
GO:0007498	mesoderm development	53	1	0.04	0.03691	1
GO:0048634	regulation of muscle organ development	53	1	0.04	0.03691	1
GO:0001704	formation of primary germ layer	54	1	0.04	0.03759	1
GO:0030308	negative regulation of cell growth	54	1	0.04	0.03759	1
GO:0033002	muscle cell proliferation	56	1	0.04	0.03897	1
GO:0043122	regulation of I-kappaB kinase/NF-kappaB signaling	56	1	0.04	0.03897	1
GO:0050796	regulation of insulin secretion	56	1	0.04	0.03897	1
GO:0008217	regulation of blood pressure	57	1	0.04	0.03965	1
GO:0045995	regulation of embryonic development	57	1	0.04	0.03965	1
GO:0045185	maintenance of protein location	58	1	0.04	0.04033	1
GO:0035637	multicellular organismal signaling	59	1	0.04	0.04102	1
GO:0006941	striated muscle contraction	60	1	0.04	0.0417	1
GO:0008361	regulation of cell size	60	1	0.04	0.0417	1
GO:0009749	response to glucose	60	1	0.04	0.0417	1
GO:0009746	response to hexose	61	1	0.04	0.04238	1
GO:0034284	response to monosaccharide	61	1	0.04	0.04238	1
GO:0051048	negative regulation of secretion	62	1	0.04	0.04307	1
GO:0007565	female pregnancy	63	1	0.04	0.04375	1
GO:1905330	regulation of morphogenesis of an epithelium	63	1	0.04	0.04375	1
GO:0007249	I-kappaB kinase/NF-kappaB signaling	66	1	0.05	0.04579	1
GO:0044706	multi-multicellular organism process	66	1	0.05	0.04579	1
GO:0071897	DNA biosynthetic process	66	1	0.05	0.04579	1
GO:0009743	response to carbohydrate	67	1	0.05	0.04647	1
GO:0045732	positive regulation of protein catabolic process	67	1	0.05	0.04647	1
GO:0007163	establishment or maintenance of cell polarity	69	1	0.05	0.04783	1
GO:0051924	regulation of calcium ion transport	69	1	0.05	0.04783	1
GO:0042592	homeostatic process	529	2	0.37	0.04795	1
GO:0022898	regulation of transmembrane transporter activity	70	1	0.05	0.04851	1
GO:0045926	negative regulation of growth	70	1	0.05	0.04851	1
GO:0030073	insulin secretion	71	1	0.05	0.04919	1
GO:0090276	regulation of peptide hormone secretion	71	1	0.05	0.04919	1
GO:0050714	positive regulation of protein secretion	72	1	0.05	0.04987	1

## Sheet: N_a_GBSC_MF
GO.ID	Term	Annotated	Significant	Expected	pvalues	pvalues.BH.adjusted
GO:0015379	potassium:chloride symporter activity	5	4	0	1.2e-12	1.53e-09
GO:0015377	cation:chloride symporter activity	6	4	0.01	3.5e-12	4.459e-09
GO:0015296	anion:cation symporter activity	7	4	0.01	8.3e-12	1.05659e-08
GO:0015294	solute:cation symporter activity	24	4	0.02	2.5e-09	3.18e-06
GO:0008509	anion transmembrane transporter activity	85	5	0.08	3e-09	3.813e-06
GO:0015108	chloride transmembrane transporter activity	29	4	0.03	5.6e-09	7.112e-06
GO:0015293	symporter activity	32	4	0.03	8.4e-09	1.06596e-05
GO:0015103	inorganic anion transmembrane transporter activity	46	4	0.04	3.8e-08	4.8184e-05
GO:0015291	secondary active transmembrane transporter activity	69	4	0.06	2e-07	0.0002534
GO:0022804	active transmembrane transporter activity	120	4	0.11	1.9e-06	0.0024054
GO:0015079	potassium ion transmembrane transporter activity	123	4	0.11	2.1e-06	0.0026565
GO:0015075	ion transmembrane transporter activity	407	5	0.37	7.6e-06	0.0096064
GO:0015077	monovalent inorganic cation transmembrane transporter activity	185	4	0.17	1.1e-05	0.013893
GO:0022857	transmembrane transporter activity	482	5	0.44	1.8e-05	0.022716
GO:0005215	transporter activity	508	5	0.46	2.3e-05	0.029003
GO:0046873	metal ion transmembrane transporter activity	278	4	0.25	5.3e-05	0.06678
GO:0022890	inorganic cation transmembrane transporter activity	323	4	0.29	9.5e-05	0.119605
GO:0008324	cation transmembrane transporter activity	326	4	0.3	9.8e-05	0.123284
GO:0015318	inorganic molecular entity transmembrane transporter activity	389	4	0.35	0.0002	0.2514
GO:0005243	gap junction channel activity	3	1	0	0.0027	1
GO:0035673	oligopeptide transmembrane transporter activity	3	1	0	0.0027	1
GO:1901682	sulfur compound transmembrane transporter activity	5	1	0	0.0045	1
GO:0022829	wide pore channel activity	6	1	0.01	0.0054	1
GO:0072349	modified amino acid transmembrane transporter activity	7	1	0.01	0.0063	1
GO:0051184	cofactor transmembrane transporter activity	8	1	0.01	0.0072	1
GO:1904680	peptide transmembrane transporter activity	8	1	0.01	0.0072	1
GO:0097718	disordered domain specific binding	9	1	0.01	0.0081	1
GO:0042887	amide transmembrane transporter activity	13	1	0.01	0.0117	1
GO:0030165	PDZ domain binding	25	1	0.02	0.0224	1
GO:0008514	organic anion transmembrane transporter activity	46	1	0.04	0.041	1
GO:0008013	beta-catenin binding	51	1	0.05	0.0453	1

## Sheet: N_a_GBSC_CC
GO.ID	Term	Annotated	Significant	Expected	pvalues	pvalues.BH.adjusted
GO:0005887	integral component of plasma membrane	501	5	0.33	1.3e-06	0.0012688
GO:0031226	intrinsic component of plasma membrane	534	5	0.35	1.8e-06	0.001755
GO:0044459	plasma membrane part	889	5	0.59	2.3e-05	0.022402
GO:0005886	plasma membrane	1645	5	1.09	0.0005	0.4865
GO:0071944	cell periphery	1689	5	1.12	0.00057	0.55404
GO:0005916	fascia adherens	3	1	0	0.00199	1
GO:0016021	integral component of membrane	2256	5	1.5	0.00242	1
GO:0005922	connexin complex	4	1	0	0.00266	1
GO:0031224	intrinsic component of membrane	2312	5	1.54	0.00274	1
GO:0005913	cell-cell adherens junction	6	1	0	0.00398	1
GO:0005921	gap junction	8	1	0.01	0.00531	1
GO:0044425	membrane part	2652	5	1.76	0.00543	1
GO:0005771	multivesicular body	12	1	0.01	0.00795	1
GO:0014704	intercalated disc	19	1	0.01	0.01257	1
GO:0030660	Golgi-associated vesicle membrane	26	1	0.02	0.01717	1
GO:0098590	plasma membrane region	334	2	0.22	0.01798	1
GO:0005741	mitochondrial outer membrane	31	1	0.02	0.02044	1
GO:0044291	cell-cell contact zone	32	1	0.02	0.0211	1
GO:0016020	membrane	3506	5	2.33	0.02196	1
GO:0031968	organelle outer membrane	42	1	0.03	0.02762	1
GO:0019867	outer membrane	43	1	0.03	0.02827	1
GO:0005798	Golgi-associated vesicle	48	1	0.03	0.03151	1
GO:0016323	basolateral plasma membrane	53	1	0.04	0.03475	1
GO:0005770	late endosome	59	1	0.04	0.03862	1

## Sheet: N_a_motiflcr_lcrblast_BP
GO.ID	Term	Annotated	Significant	Expected	pvalues	pvalues.BH.adjusted
GO:0008154	actin polymerization or depolymerization	195	8	0.13	1.8e-13	1.83942e-09
GO:0007015	actin filament organization	390	8	0.27	4.7e-11	4.80246e-07
GO:0097435	supramolecular fiber organization	647	8	0.45	2.6e-09	2.65642e-05
GO:0030036	actin cytoskeleton organization	724	8	0.5	6.2e-09	6.33392e-05
GO:0030029	actin filament-based process	797	8	0.55	1.3e-08	0.000132795
GO:0007010	cytoskeleton organization	1452	8	1	1.4e-06	0.0142996
GO:0008380	RNA splicing	434	5	0.3	7.4e-06	0.0755762
GO:0006397	mRNA processing	501	5	0.35	1.5e-05	0.15318
GO:0000377	RNA splicing, via transesterification reactions with bulged adenosine as nucleophile	317	4	0.22	5.2e-05	0.53092
GO:0000398	mRNA splicing, via spliceosome	317	4	0.22	5.2e-05	0.53092
GO:0000375	RNA splicing, via transesterification reactions	319	4	0.22	5.3e-05	0.541077
GO:0016071	mRNA metabolic process	753	5	0.52	0.0001	1
GO:0006396	RNA processing	898	5	0.62	0.00024	1
GO:0000381	regulation of alternative mRNA splicing, via spliceosome	64	2	0.04	0.00087	1
GO:0006996	organelle organization	3672	8	2.53	0.0012	1
GO:0000380	alternative mRNA splicing, via spliceosome	80	2	0.06	0.00135	1
GO:0048024	regulation of mRNA splicing, via spliceosome	92	2	0.06	0.00178	1
GO:0033197	response to vitamin E	4	1	0	0.00275	1
GO:0050684	regulation of mRNA processing	128	2	0.09	0.00341	1
GO:0070309	lens fiber cell morphogenesis	5	1	0	0.00344	1
GO:0043484	regulation of RNA splicing	143	2	0.1	0.00424	1
GO:2000601	positive regulation of Arp2/3 complex-mediated actin nucleation	7	1	0	0.00482	1
GO:0016043	cellular component organization	5755	9	3.97	0.00546	1
GO:0071840	cellular component organization or biogenesis	5904	9	4.07	0.00658	1
GO:0034315	regulation of Arp2/3 complex-mediated actin nucleation	12	1	0.01	0.00824	1
GO:0070307	lens fiber cell development	12	1	0.01	0.00824	1
GO:0051127	positive regulation of actin nucleation	14	1	0.01	0.00961	1
GO:0009048	dosage compensation by inactivation of X chromosome	15	1	0.01	0.01029	1
GO:0007549	dosage compensation	17	1	0.01	0.01166	1
GO:1903311	regulation of mRNA metabolic process	262	2	0.18	0.01362	1
GO:0002089	lens morphogenesis in camera-type eye	20	1	0.01	0.0137	1
GO:0051125	regulation of actin nucleation	21	1	0.01	0.01438	1
GO:0016601	Rac protein signal transduction	22	1	0.02	0.01506	1
GO:0034314	Arp2/3 complex-mediated actin nucleation	22	1	0.02	0.01506	1
GO:0070306	lens fiber cell differentiation	22	1	0.02	0.01506	1
GO:0045292	mRNA cis splicing, via spliceosome	30	1	0.02	0.02049	1
GO:0042551	neuron maturation	39	1	0.03	0.02656	1
GO:0061001	regulation of dendritic spine morphogenesis	45	1	0.03	0.03058	1
GO:0045010	actin nucleation	49	1	0.03	0.03326	1
GO:0002088	lens development in camera-type eye	54	1	0.04	0.0366	1
GO:0000245	spliceosomal complex assembly	56	1	0.04	0.03793	1
GO:0060997	dendritic spine morphogenesis	57	1	0.04	0.03859	1
GO:0033273	response to vitamin	60	1	0.04	0.04058	1
GO:0060998	regulation of dendritic spine development	68	1	0.05	0.04588	1
GO:0097061	dendritic spine organization	72	1	0.05	0.04852	1

## Sheet: N_a_motiflcr_lcrblast_MF
GO.ID	Term	Annotated	Significant	Expected	pvalues	pvalues.BH.adjusted
GO:0036002	pre-mRNA binding	30	2	0.02	0.00017	0.3808
GO:0003723	RNA binding	1722	6	1.11	0.00043	0.96277
GO:0030628	pre-mRNA 3'-splice site binding	5	1	0	0.00322	1
GO:0008093	cytoskeletal adaptor activity	12	1	0.01	0.00772	1
GO:0070064	proline-rich region binding	12	1	0.01	0.00772	1
GO:0003714	transcription corepressor activity	227	2	0.15	0.00913	1
GO:0001530	lipopolysaccharide binding	23	1	0.01	0.01474	1
GO:0003676	nucleic acid binding	4667	7	3.01	0.01728	1
GO:0005080	protein kinase C binding	45	1	0.03	0.02866	1
GO:0048365	Rac GTPase binding	51	1	0.03	0.03242	1
GO:0005488	binding	17419	14	11.24	0.04616	1
GO:0019900	kinase binding	547	2	0.35	0.04726	1
GO:0003712	transcription coregulator activity	563	2	0.36	0.04977	1

## Sheet: N_a_motiflcr_lcrblast_CC
GO.ID	Term	Annotated	Significant	Expected	pvalues	pvalues.BH.adjusted
GO:0005681	spliceosomal complex	151	3	0.06	1.9e-05	0.026106
GO:0005634	nucleus	7794	8	2.9	0.0003	0.4119
GO:0016607	nuclear speck	423	3	0.16	0.00039	0.53508
GO:0005654	nucleoplasm	4408	6	1.64	0.00142	1
GO:0035061	interchromatin granule	4	1	0	0.00149	1
GO:0089701	U2AF	5	1	0	0.00186	1
GO:1990904	ribonucleoprotein complex	747	3	0.28	0.00206	1
GO:0031209	SCAR complex	7	1	0	0.0026	1
GO:0016604	nuclear body	838	3	0.31	0.00286	1
GO:0031981	nuclear lumen	5191	6	1.93	0.0035	1
GO:0043231	intracellular membrane-bounded organelle	10908	8	4.06	0.00441	1
GO:0005689	U12-type spliceosomal complex	13	1	0	0.00483	1
GO:0035145	exon-exon junction complex	13	1	0	0.00483	1
GO:0032433	filopodium tip	14	1	0.01	0.0052	1
GO:0044428	nuclear part	5594	6	2.08	0.00526	1
GO:0031974	membrane-enclosed lumen	5856	6	2.18	0.00674	1
GO:0043233	organelle lumen	5856	6	2.18	0.00674	1
GO:0070013	intracellular organelle lumen	5856	6	2.18	0.00674	1
GO:0043227	membrane-bounded organelle	11984	8	4.46	0.00935	1
GO:0044451	nucleoplasm part	1296	3	0.48	0.00975	1
GO:0030057	desmosome	28	1	0.01	0.01038	1
GO:0070161	anchoring junction	439	2	0.16	0.01075	1
GO:0043229	intracellular organelle	12903	8	4.8	0.01689	1
GO:0071013	catalytic step 2 spliceosome	63	1	0.02	0.02322	1
GO:0043226	organelle	13510	8	5.03	0.02441	1
GO:0030175	filopodium	72	1	0.03	0.0265	1
GO:0032991	protein-containing complex	5365	5	2	0.02713	1
GO:0048786	presynaptic active zone	84	1	0.03	0.03086	1
GO:0017053	transcriptional repressor complex	94	1	0.03	0.03447	1
GO:0044456	synapse part	841	2	0.31	0.03662	1
GO:0044424	intracellular part	14457	8	5.38	0.04197	1
GO:0005622	intracellular	14460	8	5.38	0.04204	1

## Sheet: N_a_lcrblast_BP
GO.ID	Term	Annotated	Significant	Expected	pvalues	pvalues.BH.adjusted
GO:0008154	actin polymerization or depolymerization	230	9	0.13	1.3e-15	1.43117e-11
GO:0007015	actin filament organization	459	9	0.26	6.8e-13	7.48544e-09
GO:0097435	supramolecular fiber organization	757	10	0.43	1e-12	1.1007e-08
GO:0030029	actin filament-based process	940	10	0.54	8.9e-12	9.79534e-08
GO:0030036	actin cytoskeleton organization	852	9	0.49	1.7e-10	1.87085e-06
GO:0007010	cytoskeleton organization	1736	10	1	3.6e-09	3.96144e-05
GO:0006996	organelle organization	4515	11	2.59	2.8e-06	0.0308084
GO:0008380	RNA splicing	542	5	0.31	9.6e-06	0.105619
GO:0006397	mRNA processing	630	5	0.36	2e-05	0.22002
GO:0016071	mRNA metabolic process	938	5	0.54	0.00013	1
GO:0016043	cellular component organization	7039	11	4.04	0.00024	1
GO:0071840	cellular component organization or biogenesis	7231	11	4.15	0.00031	1
GO:0006396	RNA processing	1163	5	0.67	0.00036	1
GO:0000381	regulation of alternative mRNA splicing, via spliceosome	79	2	0.05	0.00093	1
GO:0000380	alternative mRNA splicing, via spliceosome	96	2	0.06	0.00136	1
GO:0000377	RNA splicing, via transesterification reactions with bulged adenosine as nucleophile	395	3	0.23	0.00137	1
GO:0000398	mRNA splicing, via spliceosome	395	3	0.23	0.00137	1
GO:0000375	RNA splicing, via transesterification reactions	397	3	0.23	0.00139	1
GO:0048024	regulation of mRNA splicing, via spliceosome	116	2	0.07	0.00198	1
GO:0030263	apoptotic chromosome condensation	4	1	0	0.0023	1
GO:0033197	response to vitamin E	4	1	0	0.0023	1
GO:0070309	lens fiber cell morphogenesis	5	1	0	0.00287	1
GO:0086073	bundle of His cell-Purkinje myocyte adhesion involved in cell communication	6	1	0	0.00344	1
GO:0086042	cardiac muscle cell-cardiac muscle cell adhesion	7	1	0	0.00401	1
GO:0050684	regulation of mRNA processing	167	2	0.1	0.00404	1
GO:0043484	regulation of RNA splicing	172	2	0.1	0.00428	1
GO:0003223	ventricular compact myocardium morphogenesis	8	1	0	0.00459	1
GO:2000601	positive regulation of Arp2/3 complex-mediated actin nucleation	8	1	0	0.00459	1
GO:0045657	positive regulation of monocyte differentiation	9	1	0.01	0.00516	1
GO:0070307	lens fiber cell development	13	1	0.01	0.00744	1
GO:0086069	bundle of His cell to Purkinje myocyte communication	13	1	0.01	0.00744	1
GO:0034315	regulation of Arp2/3 complex-mediated actin nucleation	14	1	0.01	0.00801	1
GO:0098911	regulation of ventricular cardiac muscle cell action potential	14	1	0.01	0.00801	1
GO:0002934	desmosome organization	15	1	0.01	0.00858	1
GO:0045655	regulation of monocyte differentiation	16	1	0.01	0.00915	1
GO:0090136	epithelial cell-cell adhesion	16	1	0.01	0.00915	1
GO:0051127	positive regulation of actin nucleation	18	1	0.01	0.01029	1
GO:0002089	lens morphogenesis in camera-type eye	21	1	0.01	0.012	1
GO:0098901	regulation of cardiac muscle cell action potential	23	1	0.01	0.01313	1
GO:0070306	lens fiber cell differentiation	25	1	0.01	0.01427	1
GO:1903311	regulation of mRNA metabolic process	328	2	0.19	0.01483	1
GO:0045109	intermediate filament organization	26	1	0.01	0.01484	1
GO:0051125	regulation of actin nucleation	26	1	0.01	0.01484	1
GO:0086005	ventricular cardiac muscle cell action potential	27	1	0.02	0.0154	1
GO:0016601	Rac protein signal transduction	28	1	0.02	0.01597	1
GO:0086091	regulation of heart rate by cardiac conduction	29	1	0.02	0.01653	1
GO:0030262	apoptotic nuclear changes	30	1	0.02	0.0171	1
GO:0086004	regulation of cardiac muscle cell contraction	30	1	0.02	0.0171	1
GO:0006921	cellular component disassembly involved in execution phase of apoptosis	31	1	0.02	0.01767	1
GO:0018149	peptide cross-linking	31	1	0.02	0.01767	1
GO:0030224	monocyte differentiation	31	1	0.02	0.01767	1
GO:0034314	Arp2/3 complex-mediated actin nucleation	31	1	0.02	0.01767	1
GO:1903131	mononuclear cell differentiation	31	1	0.02	0.01767	1
GO:1903115	regulation of actin filament-based movement	34	1	0.02	0.01936	1
GO:0098900	regulation of action potential	39	1	0.02	0.02218	1
GO:0032970	regulation of actin filament-based process	407	2	0.23	0.02225	1
GO:0045292	mRNA cis splicing, via spliceosome	42	1	0.02	0.02386	1
GO:0086002	cardiac muscle cell action potential involved in contraction	42	1	0.02	0.02386	1
GO:0055010	ventricular cardiac muscle tissue morphogenesis	45	1	0.03	0.02555	1
GO:0086065	cell communication involved in cardiac conduction	45	1	0.03	0.02555	1
GO:0002763	positive regulation of myeloid leukocyte differentiation	48	1	0.03	0.02723	1
GO:0042551	neuron maturation	48	1	0.03	0.02723	1
GO:0061001	regulation of dendritic spine morphogenesis	49	1	0.03	0.02779	1
GO:0003229	ventricular cardiac muscle tissue development	51	1	0.03	0.02891	1
GO:0034113	heterotypic cell-cell adhesion	55	1	0.03	0.03114	1
GO:0086003	cardiac muscle cell contraction	55	1	0.03	0.03114	1
GO:0086001	cardiac muscle cell action potential	56	1	0.03	0.0317	1
GO:0030261	chromosome condensation	57	1	0.03	0.03226	1
GO:0055008	cardiac muscle tissue morphogenesis	59	1	0.03	0.03337	1
GO:0045010	actin nucleation	61	1	0.04	0.03448	1
GO:0055117	regulation of cardiac muscle contraction	61	1	0.04	0.03448	1
GO:0060997	dendritic spine morphogenesis	61	1	0.04	0.03448	1
GO:0097194	execution phase of apoptosis	64	1	0.04	0.03615	1
GO:0003208	cardiac ventricle morphogenesis	65	1	0.04	0.03671	1
GO:0045104	intermediate filament cytoskeleton organization	65	1	0.04	0.03671	1
GO:0002088	lens development in camera-type eye	66	1	0.04	0.03726	1
GO:0045103	intermediate filament-based process	66	1	0.04	0.03726	1
GO:0034109	homotypic cell-cell adhesion	70	1	0.04	0.03948	1
GO:0060415	muscle tissue morphogenesis	70	1	0.04	0.03948	1
GO:0033273	response to vitamin	73	1	0.04	0.04113	1
GO:0002027	regulation of heart rate	74	1	0.04	0.04169	1
GO:0048644	muscle organ morphogenesis	75	1	0.04	0.04224	1
GO:0060998	regulation of dendritic spine development	76	1	0.04	0.04279	1
GO:0006942	regulation of striated muscle contraction	79	1	0.05	0.04444	1
GO:0097061	dendritic spine organization	79	1	0.05	0.04444	1
GO:0045639	positive regulation of myeloid cell differentiation	84	1	0.05	0.04719	1
GO:0106027	neuron projection organization	87	1	0.05	0.04884	1

## Sheet: N_a_lcrblast_MF
GO.ID	Term	Annotated	Significant	Expected	pvalues	pvalues.BH.adjusted
GO:0003723	RNA binding	2188	7	1.33	0.00017	0.43537
GO:0005080	protein kinase C binding	51	2	0.03	0.00043	1
GO:0003676	nucleic acid binding	5989	10	3.63	0.00086	1
GO:0086083	cell adhesive protein binding involved in bundle of His cell-Purkinje myocyte communication	5	1	0	0.00303	1
GO:0019900	kinase binding	671	3	0.41	0.00724	1
GO:0086080	protein binding involved in heterotypic cell-cell adhesion	13	1	0.01	0.00786	1
GO:0070064	proline-rich region binding	16	1	0.01	0.00967	1
GO:0008093	cytoskeletal adaptor activity	23	1	0.01	0.01387	1
GO:0001530	lipopolysaccharide binding	29	1	0.02	0.01746	1
GO:0005488	binding	22141	17	13.44	0.01834	1
GO:0036002	pre-mRNA binding	37	1	0.02	0.02223	1
GO:1901363	heterocyclic compound binding	9179	10	5.57	0.02414	1
GO:0097159	organic cyclic compound binding	9264	10	5.62	0.02578	1
GO:0098632	cell-cell adhesion mediator activity	43	1	0.03	0.02579	1
GO:0097110	scaffold protein binding	53	1	0.03	0.03169	1
GO:0048365	Rac GTPase binding	57	1	0.03	0.03405	1
GO:0098631	cell adhesion mediator activity	59	1	0.04	0.03522	1
GO:0005515	protein binding	14749	13	8.95	0.03997	1
GO:0019899	enzyme binding	2258	4	1.37	0.04289	1
GO:0019901	protein kinase binding	576	2	0.35	0.04683	1

## Sheet: N_a_lcrblast_CC
GO.ID	Term	Annotated	Significant	Expected	pvalues	pvalues.BH.adjusted
GO:0016607	nuclear speck	496	4	0.18	2.1e-05	0.031038
GO:0005634	nucleus	9695	10	3.56	3.3e-05	0.048741
GO:0030057	desmosome	31	2	0.01	5.6e-05	0.082656
GO:0016604	nuclear body	986	4	0.36	0.0003	0.4425
GO:0070161	anchoring junction	536	3	0.2	0.00082	1
GO:0005654	nucleoplasm	5447	7	2	0.00086	1
GO:0043231	intracellular membrane-bounded organelle	13764	10	5.06	0.00109	1
GO:0061574	ASAP complex	4	1	0	0.00147	1
GO:0044451	nucleoplasm part	1542	4	0.57	0.00163	1
GO:0035061	interchromatin granule	5	1	0	0.00184	1
GO:0005681	spliceosomal complex	179	2	0.07	0.00187	1
GO:0031981	nuclear lumen	6410	7	2.35	0.00241	1
GO:0043227	membrane-bounded organelle	15081	10	5.54	0.00271	1
GO:0031209	SCAR complex	8	1	0	0.00293	1
GO:0005916	fascia adherens	10	1	0	0.00367	1
GO:0044428	nuclear part	6883	7	2.53	0.00375	1
GO:0005882	intermediate filament	286	2	0.11	0.00468	1
GO:0031974	membrane-enclosed lumen	7291	7	2.68	0.00534	1
GO:0043233	organelle lumen	7291	7	2.68	0.00534	1
GO:0070013	intracellular organelle lumen	7291	7	2.68	0.00534	1
GO:0043229	intracellular organelle	16252	10	5.97	0.00574	1
GO:0032433	filopodium tip	16	1	0.01	0.00586	1
GO:0005829	cytosol	5402	6	1.98	0.0061	1
GO:0035145	exon-exon junction complex	18	1	0.01	0.00659	1
GO:0045111	intermediate filament cytoskeleton	343	2	0.13	0.00666	1
GO:0005913	cell-cell adherens junction	20	1	0.01	0.00732	1
GO:0043226	organelle	16983	10	6.24	0.00891	1
GO:0005911	cell-cell junction	436	2	0.16	0.01057	1
GO:0005886	plasma membrane	6036	6	2.22	0.01079	1
GO:0071944	cell periphery	6165	6	2.26	0.01201	1
GO:0030054	cell junction	1448	3	0.53	0.01359	1
GO:0005912	adherens junction	515	2	0.19	0.01453	1
GO:0001533	cornified envelope	43	1	0.02	0.01568	1
GO:0014704	intercalated disc	48	1	0.02	0.01749	1
GO:0101003	ficolin-1-rich granule membrane	51	1	0.02	0.01858	1
GO:0044424	intracellular part	18344	10	6.74	0.01926	1
GO:0005622	intracellular	18348	10	6.74	0.0193	1
GO:0044446	intracellular organelle part	11782	8	4.33	0.02103	1
GO:0044422	organelle part	12129	8	4.45	0.02558	1
GO:0044291	cell-cell contact zone	71	1	0.03	0.02578	1
GO:0071013	catalytic step 2 spliceosome	77	1	0.03	0.02793	1
GO:0030175	filopodium	90	1	0.03	0.03257	1
GO:0048786	presynaptic active zone	96	1	0.04	0.03471	1
GO:0099513	polymeric cytoskeletal fiber	838	2	0.31	0.03614	1
GO:0070820	tertiary granule	129	1	0.05	0.04639	1
GO:1990904	ribonucleoprotein complex	964	2	0.35	0.04667	1
GO:0101002	ficolin-1-rich granule	134	1	0.05	0.04815	1
GO:0044456	synapse part	997	2	0.37	0.04959	1
