# Supplementary material for: Common low complexity regions for SARS-CoV-2 and human proteomes as potential multidirectional risk factor in vaccine development
Source: BMC Bioinformatics. 2021 Apr 8;22:182. doi: 10.1186/s12859-021-04017-7 (PMC8027979; doi:10.1186/s12859-021-04017-7)
Supplement: Supplementary file 8 — Additional file 8. Table S8: GO terms enriched for human proteins from all clusters obtained for the SARS-Cov-2 protein N LCR fragment 361–378. [file 12859_2021_4017_MOESM8_ESM.xlsx]

## Sheet: N_b_motiflcr_lcrblast_BP
#Title:	Common low complexity regions for SARS-CoV-2 and human proteomes as potential multidirectional risk factor in vaccine development
#Authors:	Aleksandra Gruca1, Joanna Ziemska-Legiecka2, Patryk Jarnot1, Elzbieta Sarnowska3, Tomasz J. Sarnowski2, Marcin Grynberg2*
#Affiliations:	1 Department of Computer Network and Systems, Silesian University of Technology, Gliwice, Poland
#	2 Institute of Biochemistry and Biophysics PAS, Warsaw, Poland
#	3 Department of Molecular and Translational Oncology, Maria Sklodowska-Curie National Research Institute of Oncology, Warsaw, Poland
#Corresponding author:	* greenb@ibb.waw.pl (MG)
GO.ID	Term	Annotated	Significant	Expected	pvalue	pvalues.BH.adjusted
GO:0006887	exocytosis	703	3	0.1	4.1e-05	0.418979
GO:0055114	oxidation-reduction process	932	3	0.14	9.6e-05	0.980928
GO:0032940	secretion by cell	1202	3	0.18	0.00021	1
GO:0046903	secretion	1307	3	0.19	0.00027	1
GO:0016192	vesicle-mediated transport	1754	3	0.26	0.00064	1
GO:0030042	actin filament depolymerization	58	1	0.01	0.00854	1
GO:0051261	protein depolymerization	105	1	0.02	0.01543	1
GO:0006810	transport	5255	3	0.78	0.01731	1
GO:0051234	establishment of localization	5351	3	0.79	0.01828	1
GO:0043624	cellular protein complex disassembly	156	1	0.02	0.02287	1
GO:0008154	actin polymerization or depolymerization	195	1	0.03	0.02853	1
GO:0051179	localization	6541	3	0.97	0.03339	1
GO:0032984	protein-containing complex disassembly	238	1	0.04	0.03474	1

## Sheet: N_b_motiflcr_lcrblast_MF
GO.ID	Term	Annotated	Significant	Expected	pvalue	pvalues.BH.adjusted
GO:0016709	oxidoreductase activity, acting on paired donors, with incorporation or reduction of molecular oxygen, NAD(P)H as one donor, and incorporation of one atom of oxygen	39	3	0.01	5.4e-09	1.2096e-05
GO:0004497	monooxygenase activity	125	3	0.02	1.9e-07	0.00042541
GO:0017137	Rab GTPase binding	156	3	0.02	3.6e-07	0.00080568
GO:0016705	oxidoreductase activity, acting on paired donors, with incorporation or reduction of molecular oxygen	218	3	0.03	1e-06	0.002237
GO:0017016	Ras GTPase binding	394	3	0.05	5.9e-06	0.0131924
GO:0031267	small GTPase binding	413	3	0.06	6.8e-06	0.015198
GO:0051020	GTPase binding	626	3	0.09	2.4e-05	0.053616
GO:0016491	oxidoreductase activity	755	3	0.1	4.2e-05	0.093786
GO:0019899	enzyme binding	1866	3	0.26	0.00064	1
GO:0071949	FAD binding	20	1	0	0.00276	1
GO:0050660	flavin adenine dinucleotide binding	76	1	0.01	0.01047	1
GO:0003824	catalytic activity	6656	3	0.92	0.02886	1
GO:0050662	coenzyme binding	235	1	0.03	0.03214	1

## Sheet: N_b_motiflcr_lcrblast_CC
GO.ID	Term	Annotated	Significant	Expected	pvalue	pvalues.BH.adjusted
GO:0090543	Flemming body	30	1	0	0.0014	1
GO:0031941	filamentous actin	31	1	0	0.0014	1
GO:0045171	intercellular bridge	61	1	0	0.0028	1
GO:0005884	actin filament	90	1	0	0.0042	1
GO:0030496	midbody	151	1	0.01	0.007	1
GO:0005938	cell cortex	243	1	0.01	0.0113	1
GO:0005819	spindle	296	1	0.01	0.0138	1
GO:0099568	cytoplasmic region	395	1	0.02	0.0184	1
GO:0015629	actin cytoskeleton	498	1	0.02	0.0232	1
GO:0099513	polymeric cytoskeletal fiber	694	1	0.03	0.0323	1
GO:0005815	microtubule organizing center	733	1	0.03	0.0341	1
GO:0099512	supramolecular fiber	879	1	0.04	0.0409	1
GO:0099081	supramolecular polymer	886	1	0.04	0.0412	1
GO:0099080	supramolecular complex	887	1	0.04	0.0413	1

## Sheet: N_b_lcrblast_BP
GO.ID	Term	Annotated	Significant	Expected	pvalue	pvalues.BH.adjusted
GO:0006887	exocytosis	850	3	0.1	3.4e-05	0.374306
GO:0055114	oxidation-reduction process	1325	3	0.15	0.00013	1
GO:0032940	secretion by cell	1445	3	0.17	0.00017	1
GO:0046903	secretion	1575	3	0.18	0.00022	1
GO:0016192	vesicle-mediated transport	2202	3	0.25	0.0006	1
GO:0030042	actin filament depolymerization	68	1	0.01	0.00779	1
GO:0051261	protein depolymerization	124	1	0.01	0.01418	1
GO:0006810	transport	6609	3	0.76	0.01621	1
GO:0051234	establishment of localization	6729	3	0.77	0.01711	1
GO:0043624	cellular protein complex disassembly	206	1	0.02	0.02348	1
GO:0008154	actin polymerization or depolymerization	230	1	0.03	0.02619	1
GO:0051179	localization	8117	3	0.93	0.03003	1
GO:0032984	protein-containing complex disassembly	308	1	0.04	0.03497	1

## Sheet: N_b_lcrblast_MF
GO.ID	Term	Annotated	Significant	Expected	pvalue	pvalues.BH.adjusted
GO:0016709	oxidoreductase activity, acting on paired donors, with incorporation or reduction of molecular oxygen, NAD(P)H as one donor, and incorporation of one atom of oxygen	51	3	0.01	5.7e-09	1.45977e-05
GO:0004497	monooxygenase activity	162	3	0.02	1.9e-07	0.0004864
GO:0017137	Rab GTPase binding	194	3	0.02	3.3e-07	0.00084447
GO:0016705	oxidoreductase activity, acting on paired donors, with incorporation or reduction of molecular oxygen	278	3	0.03	9.7e-07	0.00248126
GO:0017016	Ras GTPase binding	454	3	0.05	4.2e-06	0.0107394
GO:0031267	small GTPase binding	477	3	0.05	4.9e-06	0.0125244
GO:0051020	GTPase binding	754	3	0.08	1.9e-05	0.048545
GO:0016491	oxidoreductase activity	1075	3	0.12	5.6e-05	0.143024
GO:0019899	enzyme binding	2258	3	0.24	0.00052	1
GO:0071949	FAD binding	35	1	0	0.00374	1
GO:0050660	flavin adenine dinucleotide binding	110	1	0.01	0.01174	1
GO:0003824	catalytic activity	8897	3	0.95	0.03204	1
GO:0050662	coenzyme binding	366	1	0.04	0.03869	1

## Sheet: N_b_lcrblast_CC
GO.ID	Term	Annotated	Significant	Expected	pvalue	pvalues.BH.adjusted
GO:0031941	filamentous actin	35	1	0	0.0013	1
GO:0090543	Flemming body	36	1	0	0.0013	1
GO:0045171	intercellular bridge	82	1	0	0.003	1
GO:0005884	actin filament	101	1	0	0.0037	1
GO:0030496	midbody	175	1	0.01	0.0064	1
GO:0005938	cell cortex	291	1	0.01	0.0107	1
GO:0005819	spindle	360	1	0.01	0.0132	1
GO:0099568	cytoplasmic region	475	1	0.02	0.0174	1
GO:0015629	actin cytoskeleton	595	1	0.02	0.0219	1
GO:0099513	polymeric cytoskeletal fiber	838	1	0.03	0.0308	1
GO:0005815	microtubule organizing center	880	1	0.03	0.0323	1
GO:0099512	supramolecular fiber	1062	1	0.04	0.039	1
GO:0099081	supramolecular polymer	1071	1	0.04	0.0393	1
GO:0099080	supramolecular complex	1072	1	0.04	0.0394	1
