# Supplementary material for: Common low complexity regions for SARS-CoV-2 and human proteomes as potential multidirectional risk factor in vaccine development
Source: BMC Bioinformatics. 2021 Apr 8;22:182. doi: 10.1186/s12859-021-04017-7 (PMC8027979; doi:10.1186/s12859-021-04017-7)
Supplement: Supplementary file 9 — Additional file 9. Table S9:Percentage of the sequences with mutations from the COVIDep and the Cov-GLUE databases for each residue of detected SARS-CoV-2 LCRs. [file 12859_2021_4017_MOESM9_ESM.xlsx]

## Sheet: nsp3_a
#Title:	Common low complexity regions for SARS-CoV-2 and human proteomes as potential multidirectional risk factor in vaccine development
#Authors:	Aleksandra Gruca1, Joanna Ziemska-Legiecka2, Patryk Jarnot1, Elzbieta Sarnowska3, Tomasz J. Sarnowski2, Marcin Grynberg2*
#Affiliations:	1 Department of Computer Network and Systems, Silesian University of Technology, Gliwice, Poland
#	2 Institute of Biochemistry and Biophysics PAS, Warsaw, Poland
#	3 Department of Molecular and Translational Oncology, Maria Sklodowska-Curie National Research Institute of Oncology, Warsaw, Poland
#Corresponding author:	* greenb@ibb.waw.pl (MG)
Number of all sequences in COVIDep database+			232735
Number of all sequences in CoV-GLUE database+			242865
		COVIDep		CoV-GLUE
Position	Consensus residue	Number of sequences with mutation	Percentage of sequences with mutation*	Number of sequences with mutation	Percentage of sequences with mutation**
108	P	106	0.0455454	107	0.0440574
109	P	259	0.111285	209	0.086056
110	D	107	0.045975	105	0.0432339
111	E	62	0.0266397	105	0.0432339
112	D	209	0.0898017	192	0.0790563
113	E	72	0.0309365	77	0.0317049
114	E	7	0.00300771	18	0.00741152
115	E	10	0.00429673	20	0.00823503
116	G	27	0.0116012	39	0.0160583
117	D	60	0.0257804	63	0.0259403
118	C	10	0.00429673	16	0.00658802
119	E	17	0.00730444	31	0.0127643
120	E	15	0.0064451	25	0.0102938
121	E	38	0.0163276	44	0.0181171
122	E	52	0.022343	54	0.0222346
123	F	26	0.0111715	24	0.00988203
124	E	42	0.0180463	60	0.0247051
+ - database accessed January 8th, 2021
* - percentage computede based on the total number of sequences in COVIDep database
** - percentage computede based on the total number of sequences in CoV-GLUE database

## Sheet: nsp3_b
Number of all sequences in COVIDep database+			232735
Number of all sequences in CoV-GLUE database+			242865
		COVIDep		CoV-GLUE
Position	Consensus residue	Number of sequences with mutation	Percentage of sequences with mutation*	Number of sequences with mutation	Percentage of sequences with mutation**
152	Q	10	0.00429673	17	0.00699977
153	P	1074	0.461469	1148	0.472691
154	E	96	0.0412486	112	0.0461162
155	E	20	0.00859346	18	0.00741152
156	E	13	0.00558575	15	0.00617627
157	Q	5	0.00214837	14	0.00576452
158	E	5	0.00214837	81	0.0333519
159	E	8	0.00343739	5	0.00205876
160	D	33	0.0141792	36	0.014823
161	W	3	0.00128902	9	0.00370576
162	L	7	0.00300771	7	0.00288226
163	D	22	0.00945281	34	0.0139995
164	D	136	0.0584356	123	0.0506454
165	D	134	0.0575762	216	0.0889383
166	S	67	0.0287881	79	0.0325284
167	Q	18	0.00773412	25	0.0102938
+ - database accessed January 8th, 2021
* - percentage computede based on the total number of sequences in COVIDep database
** - percentage computede based on the total number of sequences in CoV-GLUE database

## Sheet: S
Number of all sequences in COVIDep database+			232735
Number of all sequences in CoV-GLUE database+			242865
		COVIDep		CoV-GLUE
Position	Consensus residue	Number of sequences with mutation	Percentage of sequences with mutation*	Number of sequences with mutation	Percentage of sequences with mutation**
1233	M	30	0.0128902	13	0.00535277
1234	L	56	0.0240617	39	0.0160583
1235	C	161	0.0691774	159	0.0654685
1236	C	52	0.022343	45	0.0185288
1237	M	264	0.113434	424	0.174583
1238	T	59	0.0253507	74	0.0304696
1239	S	8	0.00343739	19	0.00782328
1240	C	25	0.0107418	26	0.0107055
1241	C	5	0.00214837	11	0.00452927
1242	S	52	0.022343	60	0.0247051
1243	C	57	0.0244914	75	0.0308814
1244	L	19	0.00816379	32	0.013176
1245	K	21	0.00902314	24	0.00988203
1246	G	14	0.00601543	28	0.011529
1247	C	132	0.0567169	134	0.0551747
1248	C	34	0.0146089	43	0.0177053
1249	S	16	0.00687477	22	0.00905853
1250	C	185	0.0794895	195	0.0802915
1251	G	156	0.067029	177	0.07288
1252	S	445	0.191205	250	0.102938
1253	C	308	0.132339	376	0.154819
1254	C	29	0.0124605	54	0.0222346
+ - database accessed January 8th, 2021
* - percentage computede based on the total number of sequences in COVIDep database
** - percentage computede based on the total number of sequences in CoV-GLUE database

## Sheet: N_a
Number of all sequences in COVIDep database+			232735
Number of all sequences in CoV-GLUE database+			242865
		COVIDep		CoV-GLUE
Position	Consensus residue	Number of sequences with mutation	Percentage of sequences with mutation*	Number of sequences with mutation	Percentage of sequences with mutation**
175	G	2	0.000859346	8	0.00329401
176	S	1	0.000429673	5	0.00205876
177	R	12	0.00515608	14	0.00576452
178	G	42	0.0180463	57	0.0234698
179	G	146	0.0627323	160	0.0658802
180	S	304	0.130621	354	0.14576
181	Q	14	0.00601543	22	0.00905853
182	A	494	0.212259	505	0.207934
183	S	1508	0.647947	1501	0.618039
184	S	19	0.00816379	22	0.00905853
185	R	158	0.0678884	193	0.079468
186	S	490	0.21054	607	0.249933
187	S	546	0.234602	577	0.237581
188	S	862	0.370378	1027	0.422869
189	R	15	0.0064451	19	0.00782328
190	S	948	0.40733	1134	0.466926
191	R	152	0.0653103	172	0.0708212
192	N	76	0.0326552	84	0.0345871
193	S	823	0.353621	1111	0.457456
194	S	13824	5.9398	12872	5.30006
195	R	288	0.123746	333	0.137113
196	N	381	0.163706	308	0.126819
197	S	1077	0.462758	1860	0.765858
198	T	128	0.0549982	124	0.0510572
199	P	7287	3.13103	4480	1.84465
200	G	79	0.0339442	61	0.0251168
201	S	96	0.0412486	81	0.0333519
202	S	1020	0.438267	1056	0.434809
203	R	78462	33.713	89594	36.8905
204	G	78119	33.5656	89304	36.771
205	T	1945	0.835714	1742	0.717271
206	S	446	0.191634	423	0.174171
207	P	406	0.174447	310	0.127643
+ - database accessed January 8th, 2021
* - percentage computede based on the total number of sequences in COVIDep database
** - percentage computede based on the total number of sequences in CoV-GLUE database

## Sheet: N_b
Number of all sequences in COVIDep database+			232735
Number of all sequences in CoV-GLUE database+			242865
		COVIDep		CoV-GLUE
Position	Consensus residue	Number of sequences with mutation	Percentage of sequences with mutation*	Number of sequences with mutation	Percentage of sequences with mutation**
361	K	6	0.00257804	5	0.00205876
362	T	250	0.107418	265	0.109114
363	F	37	0.0158979	38	0.0156466
364	P	179	0.0769115	160	0.0658802
365	P	3876	1.66541	2888	1.18914
366	T	215	0.0923797	269	0.110761
367	E	64	0.0274991	100	0.0411751
368	P	125	0.0537092	123	0.0506454
369	K	33	0.0141792	38	0.0156466
370	K	38	0.0163276	55	0.0226463
371	D	435	0.186908	191	0.0786445
372	K	11	0.00472641	14	0.00576452
373	K	295	0.126754	195	0.0802915
374	K	304	0.130621	334	0.137525
375	K	41	0.0176166	46	0.0189406
376	A	6015	2.58448	4491	1.84918
377	D	3165	1.35992	2723	1.1212
378	E	193	0.0829269	187	0.0769975
+ - database accessed January 8th, 2021
* - percentage computede based on the total number of sequences in COVIDep database
** - percentage computede based on the total number of sequences in CoV-GLUE database
